# Supplementary material for: Recognition of anion-water clusters by peptide-based supramolecular capsules
Source: Nat Commun. 2024 Jul 18;15:6055. doi: 10.1038/s41467-024-50193-4 (PMC11258365; doi:10.1038/s41467-024-50193-4)
Supplement: Supplementary file 3 — Source Data [file 41467_2024_50193_MOESM3_ESM.xlsx]

## Sheet: D2-ACETONITRILE
D2-ACETONITRILE
O	-4.61105	-2.41401	-3.50329
O	-0.69111	0.148847	-3.84541
O	-3.13562	5.57615	-1.14413
O	-0.135192	3.24519	1.4934
O	-3.90491	-1.01849	5.05836
O	-1.37883	-3.56918	1.86235
N	-3.59729	-3.88216	1.50424
N	-2.39626	-1.9921	-3.89278
H	-1.44394	-2.18958	-3.58824
N	-2.34237	1.54849	-4.5148
N	-1.07794	5.03231	-0.290998
H	-0.221698	4.52141	-0.49696
N	-1.88055	3.52288	2.90279
N	-2.09373	-2.00068	4.06212
H	-1.15289	-1.84434	3.70633
N	-6.84788	-2.42355	2.66969
N	-7.12897	-1.15317	2.81218
N	-6.04258	-0.454787	2.42763
N	-5.8079	0.123812	-2.35637
N	-6.68332	0.36791	-3.348
N	-6.03298	0.992504	-4.29851
N	-5.26961	3.87273	0.196182
N	-5.79291	4.92039	0.858155
N	-5.10357	5.06512	1.96318
N	-6.83214	1.39885	0.122728
C	-3.30923	-4.22299	0.093964
H	-2.45615	-4.91069	0.120638
C	-4.457	-4.87782	-0.683197
H	-4.71809	-5.87674	-0.321591
H	-5.35121	-4.24836	-0.623387
C	-3.94933	-4.86763	-2.13514
H	-3.41802	-5.79591	-2.36644
H	-4.77329	-4.7608	-2.84184
C	-2.97568	-3.65998	-2.23488
H	-1.9723	-4.00125	-2.49047
C	-2.93174	-3.03968	-0.812887
H	-1.95851	-2.6134	-0.57354
H	-3.68721	-2.25503	-0.70923
C	-3.42001	-2.6351	-3.27379
C	-2.59372	-0.913129	-4.83976
H	-3.66441	-0.735386	-4.88265
C	-2.06626	-1.25686	-6.24976
H	-2.29313	-0.412002	-6.91476
H	-0.973448	-1.33224	-6.20474
C	-2.65171	-2.54544	-6.84419
H	-2.39977	-3.36539	-6.15812
C	-4.17932	-2.48415	-6.9675
H	-4.56197	-3.39044	-7.44821
H	-4.66527	-2.39404	-5.99266
H	-4.48391	-1.63013	-7.58538
C	-1.99354	-2.83613	-8.19779
H	-2.34526	-3.78747	-8.60941
H	-2.23343	-2.05086	-8.92449
H	-0.903184	-2.88933	-8.1108
C	-1.82096	0.309958	-4.34114
C	-1.48948	2.68865	-4.12797
H	-0.470636	2.34709	-4.29924
C	-1.73892	4.00759	-4.91852
H	-0.782519	4.33786	-5.33707
H	-2.41604	3.8891	-5.76741
C	-2.22272	5.03034	-3.8733
H	-3.3003	4.95186	-3.69174
H	-2.01454	6.06423	-4.16024
C	-1.47985	4.59006	-2.61063
H	-0.412741	4.81866	-2.70239
C	-1.64444	3.05971	-2.63981
H	-2.65326	2.80329	-2.29724
H	-0.925826	2.53889	-2.00899
C	-1.99729	5.14087	-1.29456
C	-1.41917	5.22089	1.10586
H	-2.46815	5.50627	1.13453
C	-0.54625	6.33088	1.7351
H	0.489882	5.97721	1.75392
H	-0.578044	7.18199	1.04542
C	-0.958342	6.8013	3.13822
H	-1.08541	5.91609	3.77703
C	0.162557	7.6512	3.75009
H	-0.10772	8.00118	4.7515
H	0.362178	8.5337	3.13156
H	1.0957	7.08318	3.8298
C	-2.27854	7.58395	3.10938
H	-2.57945	7.87847	4.12013
H	-3.10532	7.01816	2.66996
H	-2.161	8.50007	2.519
C	-1.13362	3.90412	1.83801
C	-1.36001	2.43419	3.74466
H	-0.291259	2.41003	3.55136
C	-1.60858	2.62558	5.27395
H	-2.14095	3.54989	5.50883
H	-0.639854	2.69298	5.77981
C	-2.36407	1.36148	5.73174
H	-3.4487	1.4796	5.63662
H	-2.15844	1.09448	6.77142
C	-1.90063	0.298405	4.73304
H	-0.86108	0.020428	4.93314
C	-1.9365	1.05407	3.39397
H	-2.97684	1.14933	3.06199
H	-1.37199	0.564152	2.60291
C	-2.74282	-0.961109	4.66464
C	-2.75477	-3.26412	3.78743
H	-3.79863	-3.1015	4.04542
C	-2.16051	-4.40413	4.63603
H	-1.12457	-4.55136	4.31749
H	-2.13274	-4.05816	5.67539
C	-2.91958	-5.73878	4.55968
H	-3.16163	-5.93939	3.5053
C	-4.2275	-5.69003	5.36115
H	-4.86937	-4.85168	5.07321
H	-4.8046	-6.61116	5.23291
H	-4.01158	-5.57676	6.42967
C	-2.02616	-6.88326	5.05335
H	-1.11961	-6.96954	4.44514
H	-1.71644	-6.71213	6.09071
H	-2.55216	-7.84266	5.01688
C	-2.54117	-3.58101	2.30043
C	-4.96688	-3.90494	2.02558
H	-4.98673	-4.43369	2.98029
H	-5.58228	-4.50294	1.35744
C	-5.5749	-2.54643	2.19661
C	-5.0427	-1.28322	2.0341
H	-4.08718	-0.918502	1.69165
C	-6.05933	1.00153	2.47173
H	-5.06472	1.33858	2.1876
H	-6.25348	1.30121	3.50544
C	-7.10233	1.62952	1.54151
H	-8.1009	1.27287	1.83706
H	-7.07429	2.70498	1.7321
C	-3.75072	1.77605	-4.85842
H	-3.9638	1.41989	-5.87262
H	-3.90735	2.85472	-4.87926
C	-4.73351	1.14735	-3.91657
C	-4.57544	0.593829	-2.66219
H	-3.73475	0.473525	-1.99829
C	-6.22322	-0.623708	-1.17759
H	-5.33742	-0.746218	-0.556484
H	-6.5626	-1.60822	-1.50952
C	-7.30744	0.110093	-0.388996
H	-8.19297	0.231135	-1.02724
H	-7.60142	-0.531671	0.443568
C	-3.22952	4.02483	3.19582
H	-3.65408	3.33842	3.93293
H	-3.19979	5.00808	3.6734
C	-4.14172	4.09998	2.01451
C	-4.23678	3.32233	0.876713
H	-3.68007	2.47443	0.507668
C	-5.89018	3.40395	-1.03067
H	-6.1543	4.28345	-1.62108
H	-5.14512	2.82441	-1.57361
C	-7.12861	2.54501	-0.741679
H	-7.50593	2.18896	-1.70313
H	-7.90574	3.18596	-0.301685
O	3.25761	-4.74353	2.6188
O	0.698018	-0.98548	3.45549
O	4.53676	3.8783	2.02615
O	1.36803	3.66534	-1.49619
O	3.84935	-0.978086	-4.99514
O	0.030104	-2.9358	-2.79381
N	1.81261	-4.24765	-2.32666
N	1.30624	-3.67841	3.15103
H	0.358741	-3.47252	2.83611
N	2.74369	-0.588568	4.36902
N	2.52094	4.13208	0.972391
H	1.53187	3.87763	0.988778
N	3.43293	3.73916	-2.44028
N	1.67237	-1.38255	-4.43582
H	0.766005	-0.972302	-4.20602
N	5.26986	-1.30331	-2.25678
N	4.3097	-1.00938	-1.35997
N	3.50944	-2.04825	-1.28836
N	5.91677	-2.33454	1.99068
N	6.86878	-2.19109	2.93751
N	6.29227	-1.69033	4.00009
N	6.55371	1.85379	-0.132851
N	7.56888	2.35678	-0.86997
N	7.04732	3.17688	-1.74785
N	7.42845	-1.09116	-0.35853
C	1.0507	-4.84359	-1.21328
H	0.015301	-4.82215	-1.54611
C	1.46921	-6.3044	-0.88548
H	0.568692	-6.92699	-0.88011
H	2.13454	-6.73433	-1.63971
C	2.08139	-6.2599	0.523721
H	3.14642	-6.00547	0.500553
H	1.99296	-7.20915	1.05861
C	1.33153	-5.11292	1.20841
H	0.330067	-5.43034	1.51911
C	1.19181	-4.04713	0.100382
H	2.09376	-3.43041	0.056782
H	0.344325	-3.38498	0.269066
C	2.06467	-4.52222	2.39729
C	1.89666	-2.9181	4.23204
H	2.94217	-3.21418	4.23369
C	1.26335	-3.23499	5.60319
H	0.214305	-2.91908	5.5839
H	1.75833	-2.61584	6.36424
C	1.36083	-4.71195	6.01345
H	0.848685	-5.30336	5.24405
C	2.81434	-5.19644	6.09119
H	2.85546	-6.22943	6.45144
H	3.30814	-5.16666	5.11644
H	3.39215	-4.58193	6.79357
C	0.632787	-4.92995	7.34462
H	-0.408377	-4.59568	7.29316
H	0.63372	-5.98856	7.6231
H	1.12211	-4.37389	8.1532
C	1.74462	-1.41796	3.96455
C	2.51899	0.864709	4.25359
H	1.50917	1.04279	4.6407
C	3.50927	1.75397	5.01696
H	3.42983	1.66105	6.10391
H	4.53374	1.49931	4.72754
C	3.1938	3.16883	4.49851
H	4.09679	3.7779	4.43768
H	2.48261	3.67841	5.1555
C	2.56866	2.97281	3.09076
H	1.53188	3.30782	3.08871
C	2.58227	1.44449	2.8323
H	1.75193	1.12074	2.2051
H	3.52592	1.13857	2.36486
C	3.3146	3.71474	1.99344
C	3.05758	4.77818	-0.209862
H	4.13668	4.71992	-0.100783
C	2.62897	6.25372	-0.335905
H	3.04959	6.65463	-1.26937
H	1.53979	6.29064	-0.447486
C	3.07134	7.14181	0.836468
H	2.6475	6.71403	1.75419
C	4.59685	7.1771	0.994487
H	5.00062	6.19624	1.2578
H	4.88369	7.87566	1.78716
H	5.07594	7.51857	0.06784
C	2.49917	8.55315	0.662456
H	2.74834	9.18554	1.52037
H	1.40937	8.53515	0.561705
H	2.90977	9.03273	-0.234159
C	2.55978	4.00808	-1.43764
C	2.92964	2.97539	-3.59988
H	2.02918	3.49676	-3.94749
C	3.91264	2.83087	-4.76787
H	4.10918	3.76923	-5.29457
H	4.86765	2.44456	-4.39593
C	3.25338	1.76474	-5.6616
H	4.00114	1.1389	-6.15075
H	2.64094	2.23258	-6.43799
C	2.36043	0.913517	-4.71955
H	1.30892	1.01662	-4.9963
C	2.5481	1.51541	-3.30302
H	1.64654	1.42994	-2.69914
H	3.36987	1.0235	-2.77276
C	2.71328	-0.567745	-4.74161
C	1.80653	-2.8237	-4.37884
H	2.87056	-3.03563	-4.4413
C	1.06431	-3.49672	-5.55625
H	1.41224	-3.01402	-6.47726
H	0.000194	-3.26399	-5.45154
C	1.24751	-5.01877	-5.66782
H	1.05281	-5.46298	-4.6819
C	2.67503	-5.39143	-6.08864
H	2.80568	-6.47778	-6.11887
H	2.89481	-4.99964	-7.0884
H	3.43053	-4.98506	-5.40892
C	0.226672	-5.60031	-6.65313
H	-0.798444	-5.38338	-6.33659
H	0.362894	-5.17212	-7.65277
H	0.332957	-6.68653	-6.73893
C	1.17271	-3.3185	-3.08045
C	3.27704	-4.34428	-2.30907
H	3.64857	-4.82933	-3.21699
H	3.53648	-5.00621	-1.48104
C	3.96267	-3.02031	-2.13456
C	5.09347	-2.5436	-2.76299
H	5.72415	-2.94837	-3.53698
C	6.35792	-0.374713	-2.51285
H	6.00956	0.599039	-2.18174
H	6.52149	-0.333304	-3.59302
C	7.64059	-0.795704	-1.76399
H	8.06253	-1.67516	-2.26784
H	8.35999	0.022218	-1.88065
C	4.02691	-1.11031	4.84731
H	4.5113	-0.358407	5.46519
H	3.84657	-1.95649	5.51549
C	4.96138	-1.52602	3.74991
C	4.70831	-1.93134	2.45381
H	3.81801	-1.98088	1.84951
C	6.21629	-3.00512	0.729481
H	5.35334	-2.85443	0.086296
H	6.3167	-4.07677	0.933674
C	7.49145	-2.48286	0.058007
H	8.33825	-2.65805	0.734699
H	7.65146	-3.11373	-0.822559
C	4.83621	4.1543	-2.36257
H	5.23905	4.24767	-3.36859
H	4.8878	5.15987	-1.9357
C	5.69564	3.21566	-1.57176
C	5.36703	2.3623	-0.53633
H	4.43295	2.07465	-0.087615
C	6.82059	0.937434	0.975194
H	7.14147	1.52848	1.83862
H	5.87885	0.443311	1.21798
C	7.8817	-0.10617	0.616467
H	8.78179	0.414052	0.266256
H	8.13297	-0.623848	1.54434
C	-1.33018	0.284022	-0.180131
C	0.098707	0.069646	-0.365349
H	0.493404	-0.498059	0.482821
H	0.602449	1.0396	-0.418586
H	0.26905	-0.488482	-1.29038
N	-2.46998	0.446792	-0.02539

## Sheet: D2-MALONONITRILE
D2-MALONONITRILE
O	-3.38315	-4.04034	-3.18428
O	-0.454444	-3.1968	2.33487
O	-3.85385	-1.21388	5.00753
O	0.238814	3.59372	-1.8783
O	0.705475	-0.10041	3.84303
O	4.19675	-3.27999	3.54975
O	1.08651	-2.68119	-2.24367
O	3.26187	5.11369	1.39855
O	4.27685	-0.618403	-4.98651
O	-0.497224	-0.39699	-3.95522
O	-1.16075	3.37825	1.05008
O	-4.57912	4.42426	-1.96807
C	2.51414	8.14364	-0.150335
H	2.60566	9.00659	0.516962
H	2.925	8.43705	-1.12464
H	3.13282	7.34187	0.260793
C	2.01635	-6.39537	-5.35819
H	2.44742	-7.39235	-5.2228
H	1.97267	-6.1949	-6.43487
H	0.9879	-6.41645	-4.98214
C	-2.82464	-4.45204	-6.59683
H	-3.30713	-3.82762	-7.35936
H	-2.90273	-5.49248	-6.92812
C	-2.24992	0.567683	4.67369
H	-1.21002	0.624211	5.01009
N	5.34538	3.30798	-0.095072
N	2.04528	-2.53475	3.8119
H	1.11505	-2.54303	3.39646
C	-3.10912	1.56863	5.44856
H	-2.98224	1.49935	6.53184
H	-4.16398	1.3664	5.23268
C	-2.65446	2.92518	4.87618
H	-3.41309	3.70708	4.95577
H	-1.78145	3.28842	5.42807
C	-1.97031	-3.1745	4.18309
H	-3.03164	-3.31162	4.37721
C	1.62477	5.28828	-0.915929
H	2.68825	5.50035	-0.851329
C	1.83779	-0.175197	4.3449
C	-2.91984	4.82878	0.332511
H	-4.00728	4.82626	0.326732
C	2.32687	0.812777	-4.91057
H	1.26887	0.617675	-5.10949
C	-2.31109	1.10944	3.23463
H	-1.52402	0.717375	2.59334
H	-3.27664	0.840452	2.79032
C	-2.70688	-0.879329	4.71908
C	2.10073	4.70342	1.43483
C	-2.20573	-3.81327	-2.901
N	-6.11625	2.25865	-0.399084
C	3.06835	-0.508739	-4.79998
C	4.41535	4.12716	-1.8587
C	-2.21956	2.63573	3.40594
H	-1.18487	2.93753	3.26535
C	-1.56428	-3.56397	2.75239
C	-2.69685	2.09542	-3.10642
H	-2.09107	1.71658	-2.28496
H	-3.7293	1.7658	-2.94751
C	1.31542	4.21864	-1.9628
C	2.365	-1.53599	4.81299
H	3.44824	-1.54786	4.88596
C	1.51083	4.04906	2.67791
H	0.427697	4.17244	2.65015
C	-1.51947	-4.46829	-1.70892
H	-0.445504	-4.48621	-1.89716
C	2.24485	-3.0462	-2.52033
C	-4.43374	3.51057	2.56796
H	-4.71924	4.52669	2.85424
H	-4.69473	2.86801	3.4119
N	5.62024	4.7341	-1.66715
C	-2.31732	3.78105	1.27829
C	-1.60177	-0.707072	-4.44604
C	-3.36607	4.24796	-2.03263
C	-2.39283	6.222	0.746228
H	-1.30066	6.16682	0.809094
H	-2.62918	6.90479	-0.077982
C	-4.5763	-2.2719	2.15274
H	-3.75678	-1.6792	1.77801
C	2.31639	-4.18476	-0.388791
H	1.26726	-4.27728	-0.657482
C	4.76556	-0.247516	2.84565
H	3.90997	-0.318822	2.19275
C	-3.89148	-0.118861	-5.16246
H	-3.87898	-0.730794	-6.07024
H	-4.40114	0.805905	-5.43412
C	2.4386	-3.19006	0.778617
H	3.37674	-2.62876	0.693468
H	1.61909	-2.47406	0.801046
C	-4.7145	-3.60931	2.46414
C	-2.67848	3.62417	-3.2354
H	-1.63475	3.95159	-3.26455
C	-6.97633	-1.98522	-0.420458
H	-7.83273	-2.21421	-1.06885
H	-7.11308	-2.55711	0.498403
C	2.75706	-2.81196	-3.94755
H	3.84158	-2.76499	-4.01187
C	2.01283	2.24174	4.21591
H	1.01833	2.25284	4.67873
C	4.22697	3.20118	-0.852117
H	3.42447	2.52757	-0.599817
C	-1.8894	-2.18171	-4.72586
H	-2.95447	-2.38339	-4.79831
C	2.43084	1.57948	-3.58597
H	3.48732	1.67557	-3.31373
H	1.91048	1.10105	-2.75748
C	3.01268	-3.28827	3.21378
C	-7.45115	0.319514	-1.15011
H	-8.40212	0.771424	-0.835702
H	-7.65178	-0.265074	-2.05074
C	4.44832	-3.88423	-1.70569
H	4.72603	-4.67282	-2.41072
H	4.77929	-4.22111	-0.720783
C	1.84287	2.94583	-3.94792
H	0.758487	2.86729	-3.89551
C	6.98698	1.81556	1.00881
H	7.80304	2.5108	0.769882
H	7.20833	1.39185	1.98937
C	5.18976	-2.63876	-2.07346
C	-4.6806	-0.832001	-4.10501
C	1.83607	2.5314	2.71539
H	1.05794	1.9243	2.25651
H	2.78177	2.32706	2.20327
C	-2.19198	1.63655	-4.4775
H	-1.1041	1.66585	-4.46167
N	-6.43722	3.7176	1.13091
C	4.94965	0.260479	4.11637
C	2.49943	-4.08462	2.03017
H	1.48563	-4.43532	2.24429
C	2.08733	4.63672	3.99571
H	1.27383	5.02264	4.61767
H	2.77738	5.45598	3.78995
C	-1.12578	-3.9932	5.18087
H	-0.072984	-3.85772	4.9174
H	-1.26867	-3.54532	6.17068
C	2.87092	1.84181	-5.90822
H	3.96262	1.8497	-5.8337
H	2.61454	1.60828	-6.94437
C	-5.69872	-2.49418	-1.08929
H	-4.83827	-2.26377	-0.463191
H	-5.73876	-3.57475	-1.25002
N	-6.96912	3.19471	0.054124
C	1.75134	-1.84364	6.1939
H	0.659798	-1.82374	6.10238
H	2.01985	-1.02721	6.87947
C	7.31446	1.1189	-1.33264
H	8.26699	0.640822	-1.59988
H	7.46995	2.19914	-1.37885
C	-6.48027	1.43895	-1.54237
H	-5.56252	1.01132	-1.94341
H	-6.92226	2.09928	-2.29112
C	-1.78207	-3.66709	-0.404713
H	-2.74172	-3.14365	-0.46019
H	-1.00306	-2.93555	-0.197643
C	-5.02249	2.16215	0.394527
H	-4.21817	1.47084	0.198774
C	-7.34152	-0.207229	1.24762
H	-8.21986	-0.792761	1.55891
H	-7.63376	0.845476	1.26184
N	6.18111	4.23669	-0.593902
C	-3.71728	-4.72694	2.45911
H	-4.07546	-5.54134	1.83401
H	-3.64244	-5.14785	3.46372
C	-4.39746	-1.13272	-2.78766
H	-3.55975	-0.930998	-2.14047
C	-2.04438	-5.90526	-1.43409
H	-2.76724	-6.21011	-2.19178
C	2.83954	-5.54878	0.158639
H	1.99359	-6.24087	0.22181
H	3.5744	-6.02305	-0.49581
C	4.93315	-1.30588	-1.8162
H	4.13805	-0.79063	-1.30084
C	5.6846	2.60676	1.13739
H	4.86101	1.92808	1.3539
H	5.74926	3.34916	1.93721
C	2.21827	-3.94398	-4.85205
H	2.38286	-3.62475	-5.88763
H	1.1342	-4.00623	-4.70742
C	6.26977	0.764321	-2.39617
H	5.34028	1.29381	-2.19277
H	6.61877	1.02956	-3.39617
C	3.95927	0.814203	5.09692
H	3.94476	0.182099	5.99061
H	4.2819	1.79342	5.44206
C	6.3972	-1.37369	1.26789
H	5.49662	-1.53012	0.676722
H	6.82141	-2.34747	1.52626
C	-2.71259	2.71014	-5.4823
H	-3.4249	2.31351	-6.20874
H	-1.86847	3.09265	-6.06356
C	3.37793	-5.25007	1.57119
H	4.42089	-4.91574	1.54901
H	3.32972	-6.1155	2.23704
C	-5.24287	3.10803	1.37691
C	-3.3341	3.82769	-4.6055
H	-3.16633	4.82625	-5.0161
H	-4.41478	3.6959	-4.49366
C	-1.19337	-2.57344	-6.04651
H	-0.129778	-2.32026	-5.96995
C	2.8516	-5.32757	-4.64066
H	2.82986	-5.55773	-3.5661
C	-2.96074	6.79098	2.05528
H	-2.86837	6.02255	2.83573
C	-1.87459	-4.76161	0.671844
H	-0.860328	-5.13599	0.855217
C	7.41104	-0.551458	0.467464
H	8.32738	-0.436663	1.06606
H	7.67075	-1.14889	-0.409832
C	2.79808	3.46763	4.69621
H	3.8277	3.41507	4.32622
H	2.83027	3.5708	5.78462
C	0.859101	6.57544	-1.28807
H	1.19927	6.90265	-2.28073
H	-0.205264	6.33373	-1.38685
C	-2.68333	-5.85329	-0.037332
H	-2.6711	-6.81642	0.480986
H	-3.72568	-5.53427	-0.144492
C	-6.24282	-0.367153	2.30279
H	-5.37439	0.228009	2.02719
H	-6.60586	-0.03003	3.27725
C	3.53392	4.57589	-2.98635
H	3.99767	4.3114	-3.93689
H	3.47361	5.669	-2.97796
C	-4.44071	7.17264	1.91224
H	-4.84416	7.53366	2.8638
H	-5.069	6.34064	1.58041
H	-4.55419	7.97802	1.17746
C	2.2597	3.18563	-5.43114
H	1.37213	3.44508	-6.01544
H	2.95708	4.01686	-5.55455
C	-1.45346	-5.4938	5.24732
H	-1.55541	-5.87281	4.21966
C	-1.35367	-4.05457	-6.42055
C	4.30863	-5.36334	-5.12253
H	4.93766	-4.60566	-4.64581
H	4.76056	-6.34091	-4.92583
C	1.04508	7.72323	-0.284422
H	0.705947	7.36171	0.695152
C	-2.12854	8.00077	2.49864
H	-2.5143	8.42691	3.43014
H	-2.15282	8.78848	1.73688
H	-1.08051	7.72629	2.6596
C	3.72778	-3.23188	7.00384
H	4.01482	-4.16342	7.50223
H	4.06388	-2.40293	7.63981
H	4.269	-3.18545	6.05547
C	-0.537797	-4.36117	-7.68149
H	0.515941	-4.09328	-7.55281
H	-0.923083	-3.80158	-8.54212
H	-0.58684	-5.426	-7.92952
C	2.20833	-3.17907	6.79903
H	1.93508	-3.97242	6.0919
C	-2.76742	-5.75021	5.99796
H	-3.04063	-6.80964	5.96716
H	-3.60683	-5.17738	5.59138
H	-2.6624	-5.46291	7.05036
C	-0.297955	-6.25761	5.90567
H	-0.516651	-7.32817	5.97257
H	-0.120176	-5.88949	6.92244
H	0.631817	-6.13546	5.34032
C	1.46254	-3.43522	8.11349
H	1.72689	-4.41233	8.53017
H	0.376969	-3.41083	7.97225
H	1.71827	-2.67582	8.86209
N	-5.46565	-1.85991	-2.38093
N	-6.36073	-2.00393	-3.37471
N	-5.88802	-1.3779	-4.42289
N	-6.90355	-0.554027	-0.106769
N	-5.78796	-1.74158	2.44959
N	-6.63128	-2.68381	2.91497
N	-5.98077	-3.82004	2.92341
N	-2.38917	-4.32487	1.98693
N	1.24189	4.76429	0.381692
H	0.328301	4.3185	0.47385
N	-2.52278	0.231925	-4.77054
N	2.25677	-1.52312	-4.38528
H	1.28984	-1.30181	-4.15875
N	-2.49425	4.49829	-1.01384
H	-1.52503	4.21248	-1.13327
N	2.60418	0.929029	4.54744
N	5.98638	-0.726246	2.50523
N	6.88008	-0.528031	3.49463
N	6.25154	0.072539	4.47409
N	6.88535	0.739418	0.017355
N	5.96769	-0.657484	-2.40392
N	2.18721	3.99686	-2.97611
N	2.99046	-3.72523	-1.61704
N	-2.98112	3.3848	2.38952
N	-1.7293	-1.75214	4.34044
H	-0.827845	-1.37039	4.0589
N	-1.41237	-2.95194	-3.59278
H	-0.475012	-2.76112	-3.23689
N	6.81994	-1.52076	-2.98468
N	6.34616	-2.72626	-2.79033
C	0.159569	8.90887	-0.684128
H	-0.89204	8.6151	-0.765057
H	0.468429	9.31842	-1.65324
H	0.228674	9.71451	0.053412
H	-0.939168	-4.64858	-5.59546
H	-3.3877	-4.35936	-5.66463
H	4.35378	-5.18901	-6.20374
H	-1.21108	-6.61449	-1.45059
H	-1.60673	-1.94894	-6.85102
C	-0.044964	0.583642	-1.00725
H	-0.106898	1.67446	-1.15491
H	-0.024946	0.113191	-2.00428
C	1.21181	0.301625	-0.312718
C	-1.25356	0.117933	-0.326313
N	2.25874	0.151637	0.163476
N	-2.26828	-0.231209	0.113843

## Sheet: D2-SUCCINONITRILO
D2-SUCCINONITRILE
O	-3.9614	-4.34048	-2.28375
O	-0.677971	-2.62463	2.7428
O	-3.68154	0.092094	5.20798
O	0.493811	3.12339	-2.38106
O	0.93071	0.650315	3.65821
O	4.03951	-2.89898	4.0446
O	0.68652	-3.4032	-1.65321
O	3.85193	5.03343	0.294166
O	3.91747	-1.96658	-4.7665
O	-0.745236	-1.20421	-3.54287
O	-0.760128	3.78593	0.553227
O	-4.21889	4.29059	-2.59032
C	3.25666	7.70242	-1.87343
H	3.45771	8.67972	-1.42295
H	3.63516	7.73081	-2.90292
H	3.82852	6.95709	-1.31483
C	1.21537	-7.50222	-4.24971
H	1.57757	-8.5019	-3.98968
H	1.13771	-7.44978	-5.34174
H	0.206315	-7.38906	-3.83928
C	-3.53016	-5.31872	-5.62586
H	-3.97915	-4.75635	-6.45423
H	-3.72317	-6.3808	-5.80812
C	-1.97807	1.66623	4.5219
H	-0.920713	1.69367	4.80536
N	5.69012	2.8279	-0.946931
N	1.99468	-1.87035	4.11038
H	1.06384	-1.85953	3.70203
C	-2.73276	2.83183	5.16651
H	-2.5549	2.91748	6.24128
H	-3.80697	2.66936	5.02814
C	-2.23119	4.0549	4.37448
H	-2.94936	4.87714	4.35028
H	-1.32406	4.45553	4.83789
C	-2.00927	-2.11685	4.66286
H	-3.05726	-2.11328	4.95326
C	2.08916	4.84354	-1.93143
H	3.1694	4.95193	-1.97079
C	2.0527	0.560635	4.18816
C	-2.45698	5.10034	-0.487803
H	-3.54144	5.1799	-0.47426
C	2.08265	-0.401063	-4.95986
H	1.04429	-0.587246	-5.25625
C	-2.07398	1.99136	3.02159
H	-1.34494	1.44967	2.41902
H	-3.07668	1.73616	2.65873
C	-2.53532	0.285013	4.81021
C	2.66299	4.76423	0.470034
C	-2.7557	-4.22206	-2.06113
N	-5.91166	2.7481	-0.593596
C	2.72868	-1.72293	-4.57515
C	4.67679	3.27943	-2.7942
C	-1.8614	3.51432	2.95964
H	-0.809071	3.70634	2.76465
C	-1.7632	-2.82334	3.32139
C	-2.4524	1.63893	-3.26396
H	-1.76375	1.40863	-2.45119
H	-3.46628	1.38579	-2.93567
C	1.60416	3.60214	-2.68048
C	2.44483	-0.738867	4.89652
H	3.52262	-0.855903	4.95642
C	2.09984	4.44835	1.85189
H	1.03789	4.70024	1.86079
C	-2.11423	-4.73978	-0.778262
H	-1.06686	-4.9727	-0.981112
C	1.82489	-3.8399	-1.91238
C	-4.01402	4.43669	2.00431
H	-4.19395	5.51363	2.06729
H	-4.29925	4.02075	2.97282
N	5.91063	3.85916	-2.80997
C	-1.90027	4.27611	0.677355
C	-1.85644	-1.46648	-4.03882
C	-3.02443	4.00861	-2.63623
C	-1.81745	6.50566	-0.447229
H	-0.729834	6.38179	-0.40466
H	-2.04642	6.98585	-1.40553
C	-4.70813	-1.45477	2.66213
H	-3.84297	-0.984028	2.22874
C	2.01023	-4.46189	0.407362
H	0.934969	-4.47366	0.245763
C	4.91113	-0.057683	2.72347
H	4.02372	-0.195257	2.12881
C	-4.04046	-0.737625	-4.94994
H	-4.09496	-1.49211	-5.74238
H	-4.4249	0.183265	-5.38841
C	2.34754	-3.25172	1.28823
H	3.37862	-2.92462	1.10745
H	1.68679	-2.4065	1.09716
C	-4.94256	-2.70485	3.19617
C	-2.42149	3.11115	-3.70362
H	-1.3769	3.39879	-3.85946
C	-7.29479	-1.36749	0.002181
H	-8.18719	-1.56653	-0.606903
H	-7.49161	-1.76841	0.998144
C	2.28098	-3.83647	-3.37405
H	3.36199	-3.88389	-3.48241
C	2.47415	2.90316	3.68319
H	1.51564	3.12393	4.17011
C	4.52444	2.6094	-1.59894
H	3.72182	2.04363	-1.16169
C	-2.3121	-2.92479	-4.11046
H	-3.39484	-3.01144	-4.13859
C	2.07376	0.577894	-3.77388
H	3.07063	0.602208	-3.32017
H	1.34837	0.301815	-3.00961
C	2.85958	-2.84553	3.70248
C	-7.44327	0.852337	-1.06149
H	-8.33388	1.45629	-0.835889
H	-7.70953	0.175819	-1.87698
C	4.03528	-4.65913	-1.08554
H	4.19351	-5.55621	-1.69031
H	4.40475	-4.89615	-0.085738
C	1.75654	1.94224	-4.41882
H	0.683829	2.11153	-4.35591
C	7.27334	1.41673	0.337341
H	8.13188	1.9328	-0.115118
H	7.54413	1.19034	1.37032
C	4.8518	-3.54645	-1.66384
C	-4.92668	-1.15602	-3.81403
C	2.25265	2.93851	2.16496
H	1.38382	2.35855	1.86745
H	3.13757	2.52791	1.66945
C	-2.10705	0.874832	-4.55358
H	-1.02751	0.744139	-4.59032
N	-6.06066	4.50807	0.612559
C	5.19047	0.66673	3.86488
C	2.24385	-3.81447	2.71459
H	1.18388	-3.95003	2.94853
C	2.84425	5.1867	2.99721
H	2.14272	5.81287	3.55637
H	3.63022	5.82854	2.59714
C	-1.14779	-2.79595	5.74923
H	-0.112674	-2.8079	5.39742
H	-1.17643	-2.14942	6.6332
C	2.80128	0.405312	-6.0449
H	3.87136	0.423365	-5.81313
H	2.69133	-0.022049	-7.04456
C	-6.1155	-2.15089	-0.576105
H	-5.21741	-1.94411	0.00491
H	-6.31053	-3.22649	-0.559412
N	-6.67366	3.82281	-0.321319
C	1.84926	-0.709867	6.31967
H	0.760815	-0.614417	6.23914
H	2.20314	0.201386	6.8221
C	7.25384	0.190056	-1.80115
H	8.15459	-0.395035	-2.03619
H	7.44693	1.21782	-2.11729
C	-6.34015	1.77569	-1.58796
H	-5.46544	1.18636	-1.85954
H	-6.67905	2.33319	-2.46352
C	-2.17111	-3.65382	0.326778
H	-3.04932	-3.01313	0.197356
H	-1.27779	-3.03689	0.336894
C	-4.79603	2.7283	0.172734
H	-4.05777	1.94806	0.091031
C	-7.35241	0.665306	1.391
H	-8.26851	0.232422	1.81993
H	-7.5377	1.73284	1.24802
N	6.52421	3.58346	-1.68538
C	-4.00415	-3.84193	3.46426
H	-4.44664	-4.77416	3.12324
H	-3.87386	-3.96449	4.54044
C	-4.67519	-1.27066	-2.46334
H	-3.81808	-1.06416	-1.84807
C	-2.84402	-5.97542	-0.187038
H	-3.67547	-6.27569	-0.825989
C	2.41893	-5.71828	1.23632
H	1.53125	-6.3387	1.393
H	3.14752	-6.35238	0.726608
C	4.68918	-2.17584	-1.63588
H	3.94649	-1.52099	-1.21033
C	6.08425	2.3778	0.382152
H	5.22137	1.87393	0.815937
H	6.31583	3.26413	0.978037
C	1.62017	-5.02712	-4.10266
H	1.76599	-4.86346	-5.17659
H	0.541752	-4.98314	-3.91677
C	6.09053	-0.329033	-2.6514
H	5.20241	0.272737	-2.46579
H	6.33263	-0.2844	-3.71535
C	4.27616	1.43505	4.77344
H	4.21992	0.933901	5.74467
H	4.69405	2.41678	4.98081
C	6.37334	-1.57494	1.32168
H	5.42957	-1.75706	0.810268
H	6.72385	-2.51274	1.76146
C	-2.54954	1.80754	-5.72269
H	-3.2318	1.33201	-6.43012
H	-1.66134	2.08388	-6.30012
C	2.94222	-5.17175	2.58277
H	4.02364	-5.00334	2.55787
H	2.73717	-5.84185	3.42152
C	-4.90368	3.86698	0.945182
C	-3.15339	3.05754	-5.04758
H	-3.02664	3.96445	-5.64398
H	-4.22478	2.93721	-4.85673
C	-1.70425	-3.55999	-5.37939
H	-0.6185	-3.41003	-5.36052
C	2.15852	-6.41459	-3.72072
H	2.16983	-6.49087	-2.62368
C	-2.28392	7.41209	0.702257
H	-2.20762	6.84579	1.64191
C	-2.33186	-4.46328	1.62117
H	-1.36722	-4.93715	1.84307
C	7.40322	-1.03977	0.323882
H	8.36079	-0.887639	0.843876
H	7.56005	-1.83118	-0.413244
C	3.42964	4.0839	3.89816
H	4.42548	3.82077	3.52605
H	3.52528	4.38844	4.9442
C	1.4158	6.08124	-2.56182
H	1.7251	6.14177	-3.61466
H	0.330801	5.92537	-2.56334
C	-3.3378	-5.54436	1.20553
H	-3.40744	-6.37574	1.91268
H	-4.33258	-5.09791	1.10271
C	-6.22362	0.558897	2.42025
H	-5.3156	1.00107	2.01394
H	-6.49722	1.09145	3.33562
C	3.73483	3.4874	-3.94262
H	4.08582	2.91805	-4.80341
H	3.77111	4.54059	-4.24248
C	-3.74049	7.85989	0.516204
H	-4.07293	8.4679	1.36378
H	-4.43815	7.02323	0.414824
H	-3.83515	8.47213	-0.387978
C	2.16435	1.80305	-5.91663
H	1.25447	1.8537	-6.52359
H	2.80951	2.60771	-6.27485
C	-1.57523	-4.21878	6.14648
H	-1.81048	-4.78061	5.23099
C	-2.02159	-5.05359	-5.54424
C	3.5856	-6.63245	-4.24292
H	4.28919	-5.86633	-3.9036
H	3.97418	-7.60466	-3.92306
C	1.75237	7.40318	-1.85617
H	1.43819	7.30511	-0.808555
C	-1.35332	8.62578	0.817568
H	-1.6641	9.28763	1.63215
H	-1.3634	9.21096	-0.109132
H	-0.318849	8.3188	1.00509
C	3.72832	-2.06192	7.38255
H	3.95197	-2.8927	8.0594
H	4.14191	-1.15124	7.83434
H	4.25011	-2.25518	6.4421
C	-1.29007	-5.60647	-6.77255
H	-0.210927	-5.43224	-6.70905
H	-1.65268	-5.12985	-7.69105
H	-1.452	-6.68431	-6.87228
C	2.2136	-1.92936	7.17908
H	1.86412	-2.8247	6.65001
C	-2.81831	-4.20062	7.04639
H	-3.17649	-5.21483	7.24829
H	-3.64783	-3.63412	6.61144
H	-2.57994	-3.73263	8.00827
C	-0.416364	-4.94304	6.84284
H	-0.705043	-5.95525	7.14332
H	-0.107755	-4.40303	7.74496
H	0.4562	-5.01998	6.18562
C	1.48052	-1.85326	8.52334
H	1.67871	-2.74353	9.12856
H	0.396866	-1.7708	8.38923
H	1.81164	-0.981176	9.09968
N	-5.8243	-1.77243	-1.95415
N	-6.74169	-1.95876	-2.9225
N	-6.19903	-1.58237	-4.05428
N	-7.01593	0.06769	0.099525
N	-5.89531	-0.814657	2.78428
N	-6.81824	-1.61277	3.35904
N	-6.24225	-2.76295	3.60527
N	-2.69107	-3.67931	2.82526
N	1.74711	4.67852	-0.530545
H	0.799332	4.37927	-0.301283
N	-2.64279	-0.497753	-4.57296
N	1.86254	-2.57395	-3.9556
H	0.925349	-2.23935	-3.73491
N	-2.10415	4.40699	-1.71215
H	-1.16081	4.02895	-1.77945
N	2.92352	1.60202	4.22424
N	6.08801	-0.651587	2.41335
N	7.04783	-0.318108	3.3004
N	6.50447	0.485167	4.181
N	6.95683	0.17056	-0.366308
N	5.7454	-1.7089	-2.34388
N	2.34972	3.07656	-3.68304
N	2.6025	-4.3655	-0.936404
N	-2.58188	4.14431	1.83883
N	-1.65585	-0.717248	4.51621
H	-0.734987	-0.463878	4.16538
N	-1.88694	-3.59336	-2.89613
H	-0.923343	-3.4609	-2.58859
N	6.52283	-2.71466	-2.78333
N	5.98018	-3.83433	-2.3736
C	0.948294	8.54593	-2.48654
H	-0.127123	8.34177	-2.46063
H	1.23581	8.69486	-3.53413
H	1.12549	9.48734	-1.95717
H	-1.63432	-5.57148	-4.6569
H	-4.04471	-5.04285	-4.70183
H	3.59361	-6.61661	-5.33882
H	-2.15047	-6.81786	-0.108735
H	-2.08031	-3.00965	-6.25297
C	0.356314	0.744525	-0.27171
C	-0.445119	-0.548794	0.003311
H	0.072758	1.55441	0.407708
H	0.185681	1.12733	-1.28216
H	-0.240279	-1.29955	-0.768372
H	-0.180696	-0.977491	0.977008
C	-1.87289	-0.27095	0.037429
C	1.77435	0.452611	-0.119825
N	-3.00821	-0.038136	0.095458
N	2.89272	0.168779	0.006436

## Sheet: HETERODIMER D2-3
HETERODIMER D2-3
N	3.72256	3.48412	2.91427
C	3.50655	4.11376	4.22887
H	3.57929	3.32802	4.98315
H	2.48566	4.50914	4.28531
C	4.48264	5.16767	4.51621
C	5.27417	6.05764	4.71425
H	5.97775	6.83437	4.90524
C	4.34972	2.15175	2.86988
H	4.43368	1.92019	1.80697
C	3.45224	1.09737	3.52491
H	2.47638	1.09561	3.02714
H	3.27312	1.32771	4.58028
C	4.08254	-0.302756	3.46236
H	4.12647	-0.642165	2.42164
C	5.51149	-0.291273	4.04235
H	5.95497	-1.28777	3.93753
H	5.44589	-0.079782	5.11667
C	6.38652	0.762788	3.35723
H	7.39028	0.764188	3.79597
H	6.5076	0.502843	2.2961
C	5.76184	2.15916	3.46694
H	6.37097	2.90595	2.94744
H	5.72489	2.45702	4.52253
C	3.22612	-1.26771	4.27147
O	2.83105	-0.978245	5.40669
N	2.97706	-2.46704	3.68673
H	3.16497	-2.58157	2.69011
C	2.10397	-3.41611	4.35528
H	2.13737	-3.15721	5.40724
C	0.69267	-3.26779	3.78391
O	0.514493	-3.47778	2.5747
C	2.56246	-4.8709	4.19995
H	1.88288	-5.48917	4.80085
H	2.43434	-5.18577	3.15953
C	4.00891	-5.11937	4.65455
H	4.67195	-4.55934	3.98145
C	4.26392	-4.61975	6.08241
H	5.27504	-4.88402	6.4088
H	3.55469	-5.07295	6.78516
H	4.1625	-3.53393	6.16203
C	4.34005	-6.61022	4.52577
H	4.14555	-6.97767	3.51336
H	3.73041	-7.20277	5.21824
H	5.3921	-6.80378	4.75795
N	-4.23129	3.27043	2.44994
C	-4.59975	3.47217	3.86106
H	-3.84748	4.12927	4.30271
H	-4.53754	2.51827	4.39722
C	-5.93209	4.06095	4.02125
C	-7.04822	4.50887	4.1282
H	-8.02613	4.91821	4.23297
C	-3.34104	4.25177	1.80835
H	-3.26203	3.90986	0.774724
C	-1.93497	4.24428	2.41927
H	-1.53029	3.22702	2.38561
H	-1.94757	4.55179	3.47071
C	-1.02225	5.20707	1.64888
H	-0.916833	4.85331	0.618663
C	-1.62217	6.62864	1.61584
H	-0.969698	7.28558	1.03026
H	-1.63936	7.02177	2.64003
C	-3.03877	6.6236	1.03371
H	-3.4594	7.635	1.05125
H	-2.99567	6.3196	-0.021705
C	-3.95277	5.65855	1.79823
H	-4.94874	5.61829	1.34539
H	-4.08565	6.01968	2.82597
C	0.361392	5.27909	2.27957
O	0.52204	5.35704	3.50266
N	1.38071	5.33342	1.38742
H	1.19801	5.12073	0.407305
C	2.75914	5.49721	1.81477
H	2.72058	5.87677	2.82992
C	3.42899	4.12113	1.75291
O	3.64713	3.61089	0.644246
C	3.50943	6.50511	0.938008
H	4.51367	6.63178	1.36356
H	3.64357	6.07802	-0.061561
C	2.81232	7.87225	0.847142
H	1.84462	7.71793	0.3517
C	2.54169	8.47706	2.23136
H	2.11856	9.4825	2.13737
H	3.47063	8.55784	2.80892
H	1.83866	7.87542	2.81404
C	3.64024	8.82891	-0.017346
H	3.80251	8.42266	-1.02074
H	4.62339	9.01179	0.432575
H	3.13912	9.79639	-0.125241
N	-0.323038	-2.9274	4.61812
C	-0.091601	-2.58696	6.03132
H	-0.971091	-2.04299	6.38332
H	0.754045	-1.89394	6.10284
C	0.137205	-3.76128	6.87793
C	0.35654	-4.73847	7.55232
H	0.536276	-5.59593	8.15848
C	-1.71193	-2.99173	4.12874
H	-1.61993	-3.3181	3.09094
C	-2.39689	-1.62045	4.13184
H	-1.80255	-0.918195	3.53765
H	-2.47168	-1.20941	5.14484
C	-3.81885	-1.73226	3.55789
H	-3.75298	-2.04542	2.51173
C	-4.64439	-2.77598	4.33284
H	-5.64368	-2.85457	3.8899
H	-4.77695	-2.42111	5.36194
C	-3.94769	-4.13971	4.32858
H	-4.53098	-4.86781	4.90265
H	-3.89969	-4.5189	3.29788
C	-2.52727	-4.04082	4.89754
H	-2.0148	-5.00709	4.84692
H	-2.5828	-3.76854	5.95887
C	-4.52033	-0.383016	3.61995
O	-4.60173	0.257896	4.67362
N	-5.08416	0.017713	2.45289
H	-4.80629	-0.45231	1.59037
C	-5.75585	1.30269	2.34491
H	-6.01136	1.59896	3.35665
C	-4.77251	2.28083	1.69451
O	-4.47225	2.12044	0.502072
C	-7.03972	1.21896	1.51172
H	-7.52914	2.20061	1.56338
H	-6.7767	1.05639	0.461828
C	-8.01769	0.133227	1.9846
H	-7.52008	-0.838114	1.86058
C	-8.38101	0.285035	3.46721
H	-9.13158	-0.456466	3.75991
H	-8.79895	1.27963	3.66488
H	-7.51224	0.153189	4.11829
C	-9.2705	0.143247	1.10211
H	-9.01352	0.031477	0.043892
H	-9.81841	1.08629	1.21535
H	-9.95022	-0.671745	1.37084
O	3.5873	1.74697	-3.72682
O	3.60399	-2.43214	0.879474
O	1.1448	-5.64058	-1.6366
O	0.504461	4.58203	-1.197
O	-3.94961	-1.40381	0.290992
O	-4.19164	0.47748	-3.9916
C	4.10598	4.78665	-5.08156
H	3.42636	5.33817	-5.74453
H	5.11376	4.87104	-5.50139
C	-0.448624	-4.86723	0.009554
H	-0.391275	-4.808	1.09851
C	-1.50262	-5.89985	-0.399696
H	-1.37404	-6.86414	0.099265
H	-1.42275	-6.07758	-1.47785
C	-2.82447	-5.20272	-0.026152
H	-3.68056	-5.54967	-0.610078
H	-3.06499	-5.4009	1.0237
C	3.32976	-4.55908	-0.177312
H	3.34436	-4.98728	-1.1777
C	-5.01391	-1.16386	-1.82278
H	-4.8702	-1.47202	-2.85556
C	-1.05204	-3.54705	-0.509952
H	-0.607492	-2.6618	-0.050387
H	-0.89811	-3.48656	-1.59475
C	0.944236	-5.08902	-0.553762
C	3.50991	2.0489	-2.53046
N	-2.41913	-1.61781	-5.25474
C	-2.55764	-3.6735	-0.193363
H	-2.77142	-3.15746	0.738038
C	3.80721	-3.09699	-0.148465
C	-2.37375	2.41228	-2.03912
H	-2.31871	2.23873	-0.963111
H	-1.78718	1.62817	-2.52448
C	4.23056	1.23448	-1.46812
H	4.21494	1.77917	-0.524693
C	-3.54227	-3.69746	-2.49389
H	-4.55747	-4.08006	-2.63
H	-2.89628	-4.57587	-2.44321
C	-4.07275	-1.88653	-0.845669
C	0.612462	4.10175	-2.33449
C	-4.26728	0.95474	-2.85798
C	-6.47096	-1.40557	-1.38237
H	-6.55377	-1.11579	-0.329666
H	-7.10473	-0.718609	-1.9552
C	2.28239	-3.33747	-3.23801
H	1.67654	-2.93447	-2.44612
C	-0.368435	3.12019	-4.38884
H	0.120051	3.81521	-5.08029
H	-1.38874	2.99998	-4.7541
C	3.64139	-3.51982	-3.38389
C	-3.83826	2.38393	-2.54406
H	-4.48431	2.79318	-1.76243
C	1.66192	-1.56472	-6.82442
H	1.62032	-0.878159	-7.67952
H	2.26997	-2.42441	-7.12666
C	2.01718	3.96883	-2.93656
H	2.00482	3.47618	-3.90296
C	-0.78801	-1.24865	-7.07466
H	-1.37634	-1.89054	-7.7451
H	-0.385366	-0.433746	-7.68501
C	0.340447	1.80003	-4.44641
C	-1.81183	3.80345	-2.43538
H	-1.66327	4.42446	-1.55595
N	-3.77055	-3.234	-4.89698
C	4.19092	-5.3971	0.786413
H	4.20119	-4.88359	1.75225
H	3.68425	-6.35747	0.936142
C	2.41047	-0.861573	-5.67079
H	2.72332	-1.56731	-4.90839
H	3.2991	-0.338821	-6.03377
N	-3.3042	-2.44851	-5.83451
C	-1.74923	-0.612926	-6.0614
H	-1.2219	0.046262	-5.37845
H	-2.52196	-0.037578	-6.57802
C	3.56488	-0.159943	-1.29406
H	3.00564	-0.432435	-2.19392
H	2.8845	-0.200242	-0.442398
C	-2.3066	-1.86247	-3.92716
H	-1.67219	-1.27125	-3.2867
C	0.096928	-3.40646	-6.23623
H	0.709202	-4.0215	-6.90954
H	-0.951505	-3.63567	-6.44371
C	4.76656	-3.33072	-2.41408
H	5.60133	-2.8465	-2.9178
H	5.14498	-4.30591	-2.1027
C	1.21035	1.34151	-5.41381
H	1.63203	1.80037	-6.29306
C	5.70251	0.937147	-1.8947
H	5.99285	1.51147	-2.77578
C	-2.88294	4.44297	-3.36346
H	-2.43995	4.97514	-4.2107
H	-3.43557	5.18951	-2.78271
C	-3.182	-2.90762	-3.70995
C	-3.83081	3.30356	-3.76928
H	-4.82947	3.65817	-4.03942
H	-3.45393	2.73285	-4.62477
C	2.64244	5.3684	-3.07873
H	2.63832	5.84594	-2.09314
C	-6.97784	-2.84543	-1.56343
H	-6.228	-3.52953	-1.1386
C	4.76169	-1.11353	-1.13234
H	5.18152	-0.972284	-0.130725
C	5.75773	-0.57449	-2.1607
H	6.76375	-0.993995	-2.0633
H	5.39458	-0.766013	-3.17617
C	0.355338	-3.85632	-4.79366
H	-0.199946	-3.22385	-4.10339
H	0.029957	-4.89271	-4.6581
C	-7.18076	-3.19612	-3.04419
H	-7.5033	-4.23632	-3.15796
H	-6.27837	-3.06358	-3.64784
H	-7.96005	-2.55876	-3.47803
C	5.63455	-5.64228	0.316146
H	6.04519	-4.68732	-0.04401
C	4.06416	5.36359	-3.66037
C	-8.27863	-3.04933	-0.777292
H	-8.6514	-4.07277	-0.887644
H	-9.0597	-2.37036	-1.13827
H	-8.13507	-2.85253	0.290174
C	4.6507	6.7791	-3.62125
H	4.68199	7.16934	-2.5991
H	4.05143	7.47042	-4.22614
H	5.67167	6.7927	-4.0161
C	5.68989	-6.66404	-0.828042
H	6.70939	-6.77274	-1.21131
H	5.04488	-6.39467	-1.67015
H	5.35994	-7.64673	-0.472255
C	6.50989	-6.10213	1.48795
H	7.54284	-6.27133	1.16717
H	6.13336	-7.04158	1.90757
H	6.5207	-5.35948	2.29211
N	1.55576	0.10317	-5.00361
N	0.941059	-0.207941	-3.84904
N	0.20467	0.823772	-3.50464
N	0.315913	-1.98452	-6.474
N	1.76094	-3.76665	-4.41167
N	2.73314	-4.1999	-5.24234
N	3.87616	-4.04309	-4.62264
N	4.42108	-2.5482	-1.22671
N	-0.471268	3.71664	-3.05401
N	-4.68755	0.253166	-1.77063
H	-4.65034	0.708693	-0.859187
N	-3.40616	-3.01495	-1.20265
N	1.93183	-4.55887	0.222536
H	1.66575	-4.07855	1.0821
N	2.79041	3.10063	-2.06383
H	2.8717	3.35633	-1.08037
H	4.68112	4.72355	-3.01628
H	3.83315	3.72849	-5.08856
H	6.38047	1.20463	-1.07772
H	1.98864	5.97628	-3.72093

## Sheet: HETERODIMER D2-4
HETERODIMER D2-4
O	4.52344	4.15862	-0.487472
O	1.01765	1.07708	3.75143
O	3.85392	-2.51536	4.34544
O	0.933415	2.59528	-3.00459
O	0.183091	-4.34366	-1.04653
O	3.83573	-3.30094	-4.05617
C	4.37506	6.68245	-2.95069
H	4.86019	6.48291	-3.91461
H	4.68795	7.68039	-2.62659
C	1.8794	-3.61867	3.4895
H	0.900401	-3.74442	3.96378
C	2.64286	-4.94714	3.47069
H	2.62061	-5.46711	4.43223
H	3.6934	-4.7328	3.2468
C	1.96366	-5.73964	2.34267
H	2.60726	-6.50009	1.89115
H	1.0897	-6.2706	2.73531
C	2.3705	-0.258159	5.19811
H	3.42454	-0.46436	5.37242
C	1.99692	-4.79944	-2.50895
H	3.07966	-4.89368	-2.49929
C	1.66778	-3.30348	1.99215
H	0.820131	-2.63797	1.82183
H	2.55307	-2.81128	1.58102
C	2.63197	-2.49227	4.18581
C	3.29688	4.16144	-0.346494
N	5.4456	-2.17349	-1.71313
C	1.47435	-4.68082	1.31257
H	0.422021	-4.84049	1.09323
C	2.14271	0.936002	4.25356
C	2.23007	-0.455829	-3.68497
H	1.4763	-0.474196	-2.89579
H	3.21527	-0.437541	-3.20912
C	2.65203	4.10806	1.03176
H	1.59567	4.36139	0.942835
C	3.60716	-4.82265	-0.033326
H	3.96033	-5.71387	-0.560743
H	3.93897	-4.93073	1.00094
C	1.39205	-4.60257	-1.1148
C	2.11587	2.7971	-3.31952
C	2.65968	-2.93828	-3.9848
C	1.35603	-6.05536	-3.1347
H	0.272259	-5.90237	-3.13603
H	1.67996	-6.10601	-4.18088
C	5.04491	-0.219156	2.83141
H	4.12094	-0.536639	2.3791
C	4.20373	2.14003	-4.46471
H	4.36692	3.15147	-4.85383
H	4.45651	1.46725	-5.28324
C	5.36407	0.752231	3.7579
C	2.14666	-1.66582	-4.63629
H	1.09763	-1.81129	-4.91522
C	7.79139	0.517308	0.084882
H	8.60298	0.915284	-0.535953
H	8.11169	0.576596	1.12765
C	2.80892	4.05032	-2.76868
H	3.89203	3.96184	-2.77026
C	7.76602	-1.31635	-1.60549
H	8.29595	-2.27747	-1.59003
H	8.40781	-0.601335	-2.13259
C	5.15312	1.89567	-3.32983
C	2.05975	0.761171	-4.62254
H	1.01439	1.06138	-4.61612
N	3.73377	-2.34506	-0.435872
C	1.62544	0.02653	6.51863
H	0.592568	0.278956	6.26065
H	1.59345	-0.907454	7.09189
C	6.57193	1.43308	-0.06242
H	5.71573	1.00218	0.455745
H	6.77066	2.42489	0.354376
N	4.47857	-1.48117	-1.08354
C	6.48421	-1.48078	-2.45581
H	6.06969	-0.517704	-2.73641
H	6.68418	-2.04535	-3.37019
C	2.77414	2.69033	1.64629
H	3.71837	2.22469	1.3429
H	1.94806	2.03269	1.37136
C	5.33037	-3.49656	-1.46206
H	5.97809	-4.23015	-1.913
C	7.69045	-1.84734	0.820071
H	8.56876	-1.618	1.43982
H	7.86023	-2.83146	0.373061
C	4.48791	1.65994	4.56503
H	4.95929	2.63632	4.65685
H	4.41718	1.28228	5.58554
C	4.94323	1.62053	-1.9954
H	4.05978	1.42698	-1.41385
C	3.34517	5.05942	2.05243
H	4.19864	5.56426	1.59728
C	2.43418	0.253353	-6.04677
H	3.13641	0.899801	-6.57728
H	1.52377	0.237103	-6.65493
C	4.22874	-3.59981	-0.638891
C	2.94837	-1.18353	-5.84933
H	2.81239	-1.81033	-6.73476
H	4.01309	-1.20116	-5.59335
C	2.37325	5.25735	-3.62276
H	1.27962	5.25168	-3.69888
C	1.68867	-7.37506	-2.41956
H	1.53607	-7.22893	-1.34067
C	2.82323	2.982	3.15414
H	1.82684	3.3158	3.46162
C	3.79102	4.16855	3.22742
H	3.77646	4.68309	4.19281
H	4.81366	3.82762	3.03777
C	6.47614	-2.00232	1.7435
H	5.57283	-2.1775	1.16409
H	6.62846	-2.84842	2.42202
C	3.14781	-7.79204	-2.64618
H	3.3909	-8.69989	-2.0849
H	3.8558	-7.014	-2.34342
H	3.32712	-7.99648	-3.70792
C	2.21754	1.14486	7.39166
H	2.47363	1.99419	6.74231
C	2.84895	6.61602	-3.08919
C	0.733425	-8.48326	-2.87729
H	0.952144	-9.42984	-2.37242
H	0.822987	-8.65299	-3.95648
H	-0.308085	-8.21925	-2.6682
C	2.32219	7.73766	-3.99161
H	1.23295	7.69356	-4.09232
H	2.75498	7.66414	-4.99646
H	2.58285	8.72165	-3.58923
C	3.48708	0.682245	8.11867
H	3.95218	1.50694	8.6677
H	4.23793	0.2719	7.43598
H	3.24382	-0.10548	8.84095
C	1.16765	1.63545	8.39626
H	1.57069	2.42295	9.04095
H	0.83565	0.813716	9.04183
H	0.285338	2.03389	7.88397
N	6.18578	1.59825	-1.46055
N	7.12107	1.84848	-2.40072
N	6.49616	2.0228	-3.53803
N	7.51862	-0.875742	-0.246841
N	6.22944	-0.817541	2.55807
N	7.22976	-0.257435	3.27172
N	6.70678	0.701419	3.99226
N	3.1404	1.83041	4.02107
N	2.78649	1.958	-4.15053
N	1.70304	-3.61448	-3.29263
H	0.756011	-3.23967	-3.26191
N	2.14184	-4.78574	0.000348
N	1.84116	-1.45406	4.5694
H	0.852235	-1.48014	4.32439
N	2.41479	4.18043	-1.3776
H	1.41884	4.13902	-1.16789
H	2.4121	6.74508	-2.08969
H	4.75229	5.96126	-2.22085
H	2.63759	5.82401	2.3872
H	2.7566	5.11125	-4.64254
O	-4.53947	-4.26949	-1.39004
O	-0.867221	-2.01942	3.74615
O	-3.71149	1.70183	4.72985
O	-0.888522	-2.20686	-3.64857
O	-0.241679	4.31594	-0.337155
O	-3.68914	3.88665	-3.59756
C	-4.19001	-6.35744	-4.15916
H	-4.63582	-6.06467	-5.11815
H	-4.46345	-7.40171	-3.9758
C	-1.73133	2.75212	3.84344
H	-0.726639	2.41049	3.58061
C	-1.60522	3.88826	4.87308
H	-1.08653	3.51876	5.76539
H	-2.61132	4.18838	5.18919
C	-1.49928	5.58163	2.98339
H	-2.48618	6.0017	3.21634
H	-0.904822	6.38518	2.53454
C	-2.42426	-0.790899	5.06171
H	-3.492	-0.590773	5.10621
C	-1.89191	5.19035	-1.80414
H	-2.96804	5.33865	-1.85073
H	-2.47645	2.4524	1.82491
H	-3.45244	3.54602	2.81411
C	-2.52383	1.58892	4.4248
C	-3.31985	-4.24727	-1.20453
N	-5.60291	3.18348	-1.33522
C	-1.63539	4.42943	1.98006
H	-0.634575	4.06791	1.74427
C	-2.06116	-1.89574	4.06129
C	-2.76293	1.0635	-4.03102
H	-2.69252	0.827917	-2.96272
H	-3.82199	1.21991	-4.265
C	-2.71668	-4.49708	0.17163
H	-1.63484	-4.36557	0.109954
C	-3.54285	5.42127	0.656648
H	-3.53782	6.44455	0.27228
H	-3.87676	5.49578	1.69329
C	-1.39433	4.76479	-0.414901
C	-2.09197	-2.35698	-3.90733
C	-2.51877	3.5127	-3.51546
C	-1.15153	6.47181	-2.23234
H	-0.077591	6.28993	-2.11946
H	-1.34518	6.62364	-3.30067
C	-4.79117	-0.353665	2.66403
H	-3.90548	-0.153714	2.08513
C	-4.25283	-1.5468	-4.81345
H	-4.41571	-2.47402	-5.37276
H	-4.53707	-0.741423	-5.4923
C	-5.14964	-1.38387	3.50814
C	-1.9815	2.35018	-4.34101
H	-0.935909	2.18316	-4.07117
C	-7.36643	-0.543225	0.189435
H	-8.32174	-0.734945	-0.319242
H	-7.54322	-0.67445	1.25881
C	-2.75305	-3.69681	-3.55165
H	-3.83827	-3.64976	-3.58171
C	-7.25084	1.34048	-1.38378
H	-8.0914	2.04589	-1.31979
H	-7.57039	0.51589	-2.02316
C	-5.15069	-1.53353	-3.61276
C	-2.17948	-0.101777	-4.83865
H	-1.1413	-0.235544	-4.53113
N	-5.7126	5.15796	-0.515535
C	-1.89898	-1.16799	6.45918
H	-0.849495	-1.46129	6.36029
H	-1.92519	-0.262768	7.07718
C	-6.35457	-1.61015	-0.229838
H	-5.41249	-1.45222	0.293116
H	-6.71969	-2.61177	0.011557
N	-6.36738	4.28624	-1.24323
C	-6.07903	2.02929	-2.0842
H	-5.24206	1.33917	-2.18439
H	-6.36446	2.37696	-3.07939
C	-3.26423	-3.4805	1.1848
H	-4.35495	-3.57183	1.23271
H	-3.03231	-2.4601	0.85705
C	-4.44309	3.33702	-0.65504
H	-3.67077	2.58687	-0.644634
C	-7.1406	1.7555	1.0364
H	-8.08426	1.52866	1.55394
H	-7.23228	2.76529	0.631394
C	-4.43433	-2.63227	3.92323
H	-4.92739	-3.49761	3.47723
H	-4.54252	-2.75637	5.00349
C	-4.86631	-1.39619	-2.27052
H	-3.94851	-1.24528	-1.72827
C	-3.00377	-5.93271	0.641545
H	-4.08913	-6.08683	0.664252
C	-2.20278	0.185393	-6.34694
H	-3.23845	0.254116	-6.7027
H	-1.73541	-0.648907	-6.88173
C	-4.52305	4.61229	-0.134736
C	-2.0523	2.66991	-5.84277
H	-1.48991	3.58663	-6.0525
H	-3.09645	2.86714	-6.11302
C	-2.236	-4.76457	-4.53608
H	-1.1422	-4.702	-4.56581
C	-1.55184	7.73357	-1.45033
H	-1.53288	7.49134	-0.376916
C	-2.62037	-3.72329	2.5532
H	-1.5433	-3.59187	2.44565
C	-2.877	-5.15082	3.05564
H	-2.3701	-5.29344	4.01654
H	-3.94913	-5.3044	3.23169
C	-6.0088	1.79214	2.06593
H	-5.06666	2.03629	1.57789
H	-6.20909	2.54506	2.83193
C	-2.9646	8.20686	-1.82077
H	-3.25845	9.07218	-1.21805
H	-3.72611	7.43337	-1.68306
H	-2.99756	8.50864	-2.87388
C	-2.68622	-2.28778	7.15858
H	-2.79589	-3.12439	6.45165
C	-2.66494	-6.20047	-4.20258
C	-0.529167	8.85136	-1.68518
H	-0.792976	9.75345	-1.12386
H	-0.487149	9.12112	-2.74662
H	0.476007	8.54238	-1.38072
C	-2.03376	-7.17305	-5.2057
H	-0.944208	-7.06927	-5.23433
H	-2.41464	-6.98993	-6.21748
H	-2.26623	-8.21087	-4.94668
C	-4.08399	-1.82066	7.58865
H	-4.64758	-2.64134	8.04379
H	-4.68141	-1.4295	6.75979
H	-4.00193	-1.02032	8.33286
C	-1.8964	-2.80743	8.36576
H	-2.43744	-3.60832	8.87958
H	-1.72708	-2.00249	9.0907
H	-0.918401	-3.19685	8.06418
N	-6.05942	-1.57682	-1.65659
N	-7.03346	-1.80935	-2.55702
N	-6.48498	-1.77899	-3.74599
N	-6.88178	0.818496	-0.061741
N	-5.82738	0.515518	2.74319
N	-6.77755	0.059485	3.57928
N	-6.36838	-1.09394	4.04636
N	-3.02335	-2.69685	3.53412
N	-2.8307	-1.38325	-4.50379
N	-1.59224	4.08208	-2.69768
H	-0.65873	3.67559	-2.65057
N	-2.18666	4.86874	0.683716
N	-1.81582	0.433875	4.56074
H	-0.842613	0.412759	4.26035
N	-2.40328	-3.99612	-2.17487
H	-1.41437	-4.009	-1.93004
H	-2.27052	-6.43548	-3.20434
H	-4.64225	-5.75129	-3.36998
H	-2.59451	-6.64523	-0.083509
H	-2.59064	-4.50201	-5.543
C	-2.42467	3.25747	2.56773
C	-0.849636	5.08457	4.28262
H	0.187643	4.78963	4.07315
H	-0.800897	5.90091	5.01122
C	-2.39417	-6.18256	2.02614
H	-1.29958	-6.13103	1.95144
H	-2.63543	-7.19314	2.37277
C	-1.49002	1.50673	-6.66737
H	-0.418737	1.40152	-6.45227
H	-1.5731	1.72102	-7.73831

## Sheet: HOMODIMER D2
HOMODIMER D2
O	-4.2667	-2.9893	-3.30331
O	-0.389586	-0.445	-4.03564
O	-3.5385	4.98517	-1.96702
O	-0.517618	3.52938	1.15859
O	-4.23913	-0.677922	4.82467
O	-1.3267	-3.43522	2.25163
N	-3.48658	-3.96288	1.81698
N	-2.05687	-2.59745	-3.75018
H	-1.09797	-2.83883	-3.50788
N	-2.11693	0.810359	-4.79972
N	-1.49609	4.91147	-0.927209
H	-0.560883	4.51444	-1.00257
N	-2.40549	3.74703	2.37778
N	-2.27625	-1.67315	4.1943
H	-1.30552	-1.50806	3.92945
N	-6.97861	-2.72297	2.3863
N	-7.38315	-1.47813	2.36436
N	-6.30488	-0.706449	2.11866
N	-5.67579	-0.393	-2.63154
N	-6.53284	-0.130688	-3.63549
N	-5.84292	0.392543	-4.61708
N	-5.7007	3.51926	-0.466838
N	-6.34206	4.5725	0.06712
N	-5.71267	4.89521	1.17068
N	-7.06829	0.930695	-0.367236
C	-3.07562	-4.3963	0.465693
H	-2.14578	-4.95812	0.603683
C	-4.07464	-5.26466	-0.305393
H	-4.22439	-6.25434	0.135771
H	-5.04655	-4.76251	-0.354067
C	-3.47183	-5.31334	-1.72275
H	-2.83409	-6.19357	-1.84537
H	-4.25464	-5.35302	-2.48138
C	-2.61974	-4.01755	-1.87297
H	-1.56708	-4.27032	-2.00313
C	-2.79312	-3.26093	-0.531699
H	-1.92073	-2.6647	-0.260241
H	-3.67105	-2.60761	-0.576925
C	-3.0702	-3.16257	-3.05114
C	-2.24841	-1.69266	-4.86795
H	-3.32181	-1.56428	-4.97778
C	-1.63914	-2.24186	-6.1743
H	-1.88983	-1.54485	-6.98632
H	-0.54738	-2.22823	-6.077
C	-2.10499	-3.65596	-6.54849
H	-1.79165	-4.32604	-5.73691
C	-3.62978	-3.74795	-6.68564
H	-3.92699	-4.75244	-7.00432
H	-4.14181	-3.53183	-5.74432
H	-3.99291	-3.04215	-7.44341
C	-1.40445	-4.10437	-7.83667
H	-1.66416	-5.13829	-8.08597
H	-1.70402	-3.47456	-8.6829
H	-0.315059	-4.04361	-7.74477
C	-1.52658	-0.381815	-4.5273
C	-1.35866	2.03281	-4.46646
H	-0.314079	1.73592	-4.51861
C	-1.6119	3.24363	-5.4116
H	-0.639534	3.61769	-5.74888
H	-2.16712	2.98359	-6.31596
C	-2.29455	4.31277	-4.53992
H	-3.37323	4.14258	-4.45024
H	-2.15303	5.32758	-4.92079
C	-1.64392	4.08333	-3.17408
H	-0.598527	4.40524	-3.19891
C	-1.66693	2.54783	-3.04187
H	-2.67665	2.23572	-2.75084
H	-0.957123	2.17277	-2.3034
C	-2.3375	4.72281	-1.98429
C	-1.96311	5.26372	0.40218
H	-3.03396	5.43687	0.322125
C	-1.24394	6.53497	0.905662
H	-0.182751	6.29268	1.02698
H	-1.31119	7.2766	0.10142
C	-1.78756	7.14479	2.20694
H	-1.86444	6.34528	2.95758
C	-0.799161	8.18587	2.74728
H	-1.16387	8.63077	3.6786
H	-0.656355	8.99698	2.02439
H	0.181566	7.74059	2.94496
C	-3.17509	7.76989	2.00568
H	-3.91448	7.06424	1.61581
H	-3.11363	8.6028	1.29571
H	-3.56395	8.16784	2.9487
C	-1.60576	4.09967	1.33735
C	-1.86251	2.78269	3.34822
H	-0.786756	2.80506	3.20128
C	-2.18851	3.10038	4.84076
H	-2.80609	3.99289	4.96365
H	-1.25082	3.30144	5.3685
C	-2.85689	1.82726	5.39775
H	-3.94406	1.84996	5.26766
H	-2.66084	1.67376	6.46204
C	-2.28621	0.712447	4.51567
H	-1.23602	0.532467	4.7618
C	-2.33958	1.33951	3.11071
H	-3.37957	1.33738	2.75955
H	-1.71854	0.820716	2.37765
C	-3.04115	-0.603018	4.55539
C	-2.83194	-3.00854	4.05241
H	-3.89893	-2.89476	4.23203
C	-2.21075	-3.98854	5.06544
H	-1.15168	-4.09826	4.81455
H	-2.26233	-3.51991	6.05477
C	-2.8763	-5.3742	5.11469
H	-3.04284	-5.71338	4.08141
C	-4.22961	-5.32464	5.83675
H	-4.90748	-4.57587	5.41505
H	-4.7362	-6.29386	5.79405
H	-4.08549	-5.06896	6.89268
C	-1.94389	-6.38947	5.78627
H	-0.997762	-6.47948	5.2427
H	-1.71088	-6.08268	6.81201
H	-2.40496	-7.3813	5.8319
C	-2.5072	-3.48881	2.62997
C	-4.8825	-4.05179	2.25006
H	-4.91911	-4.42561	3.27492
H	-5.38714	-4.80837	1.65247
C	-5.63384	-2.75808	2.16388
C	-5.18844	-1.46429	1.98855
H	-4.21137	-1.04239	1.82459
C	-6.44019	0.74525	2.05304
H	-5.45672	1.14701	1.8123
H	-6.72851	1.10033	3.04664
C	-7.45886	1.21988	1.0117
H	-8.44452	0.80004	1.26339
H	-7.52789	2.30404	1.13044
C	-3.50722	0.920121	-5.24468
H	-3.65002	0.363388	-6.17758
H	-3.69554	1.96433	-5.49215
C	-4.53117	0.457675	-4.25123
C	-4.41236	-0.041043	-2.97093
H	-3.56612	-0.215735	-2.32815
C	-6.13622	-1.09951	-1.4408
H	-5.31303	-1.08521	-0.72653
H	-6.33218	-2.13796	-1.72101
C	-7.36239	-0.432076	-0.821784
H	-8.18154	-0.443127	-1.55128
H	-7.68036	-1.04612	0.022071
C	-3.79478	4.18319	2.55673
H	-4.20301	3.57456	3.3673
H	-3.8499	5.22063	2.89768
C	-4.66786	4.03851	1.3523
C	-4.65174	3.14376	0.301013
H	-3.99097	2.33961	0.024706
C	-6.22381	2.8841	-1.66548
H	-6.51248	3.67768	-2.35697
H	-5.41523	2.30728	-2.11341
C	-7.4168	1.98265	-1.32897
H	-7.75588	1.52993	-2.26289
H	-8.23297	2.61158	-0.949349
O	3.35551	-4.17897	3.08442
O	0.471593	-0.594502	3.70945
O	4.10587	4.33453	1.86329
O	1.16741	3.69331	-1.80549
O	4.32759	-1.13843	-4.61665
O	0.410913	-3.79	-3.09714
N	2.23091	-4.28794	-1.84006
N	1.32146	-3.2407	3.53148
H	0.364754	-3.12763	3.19871
N	2.50447	0.022317	4.5207
N	2.14366	4.41483	0.688079
H	1.16645	4.12126	0.671735
N	3.3007	3.72954	-2.58751
N	2.18469	-1.77913	-4.16722
H	1.21176	-1.4839	-4.08757
N	5.46312	-1.06688	-1.73019
N	4.48786	-0.776155	-0.844701
N	3.74992	-1.85286	-0.7083
N	5.9947	-1.69328	2.54106
N	6.85097	-1.35989	3.53068
N	6.14954	-0.801174	4.48296
N	6.39991	2.33971	0.076192
N	7.42049	2.86924	-0.634433
N	6.89789	3.55323	-1.62131
N	7.5435	-0.53596	0.189756
C	1.36952	-4.82279	-0.767851
H	0.385717	-4.89618	-1.22146
C	1.81549	-6.21914	-0.248925
H	0.94137	-6.8788	-0.241942
H	2.55381	-6.69101	-0.904029
C	2.31724	-6.00081	1.18622
H	3.3723	-5.71021	1.21428
H	2.21891	-6.89197	1.81231
C	1.48385	-4.82053	1.69885
H	0.490266	-5.15336	2.01652
C	1.32951	-3.89353	0.469132
H	2.15712	-3.18091	0.423716
H	0.407332	-3.31415	0.517554
C	2.15069	-4.0708	2.84107
C	1.83518	-2.37161	4.57134
H	2.9014	-2.57965	4.60163
C	1.20477	-2.65623	5.95043
H	0.139106	-2.40511	5.90314
H	1.6496	-1.96807	6.68281
C	1.38341	-4.09955	6.44279
H	0.913671	-4.76103	5.70359
C	2.86164	-4.49339	6.55694
H	2.95911	-5.50237	6.9706
H	3.36371	-4.48303	5.58611
H	3.39446	-3.81032	7.23083
C	0.656336	-4.28453	7.77948
H	-0.40057	-4.00905	7.70355
H	0.710518	-5.32488	8.11543
H	1.10856	-3.65998	8.55911
C	1.56156	-0.907683	4.21284
C	2.17778	1.43801	4.26486
H	1.14579	1.57499	4.60747
C	3.07404	2.46835	4.96239
H	2.97296	2.46992	6.05167
H	4.12319	2.27437	4.71671
C	2.65505	3.7968	4.30938
H	3.49725	4.4864	4.23868
H	1.86354	4.28287	4.88821
C	2.12475	3.42465	2.89634
H	1.07272	3.69298	2.80442
C	2.24752	1.88105	2.79444
H	1.46557	1.43616	2.17818
H	3.2246	1.59655	2.38636
C	2.89539	4.11063	1.77832
C	2.71668	4.988	-0.515832
H	3.7884	5.00738	-0.339913
C	2.20843	6.41458	-0.799459
H	2.6828	6.76958	-1.72581
H	1.13308	6.36579	-1.00426
C	2.48525	7.42213	0.325818
H	1.99901	7.0435	1.23455
C	3.98391	7.56721	0.619709
H	4.41613	6.63726	0.997792
H	4.15326	8.34235	1.37417
H	4.52961	7.86534	-0.284726
C	1.85477	8.77504	-0.023034
H	1.98034	9.48963	0.796473
H	0.783234	8.67843	-0.224911
H	2.32551	9.20578	-0.914853
C	2.34006	4.07964	-1.69352
C	2.92446	2.7921	-3.6642
H	1.98	3.16473	-4.07754
C	3.94506	2.64082	-4.7974
H	4.05359	3.53885	-5.41275
H	4.92676	2.39571	-4.37818
C	3.42189	1.42644	-5.58486
H	4.24184	0.846564	-6.01063
H	2.77024	1.746	-6.40373
C	2.61415	0.573098	-4.56612
H	1.56429	0.528666	-4.85948
C	2.7066	1.33467	-3.21724
H	1.81321	1.20714	-2.60566
H	3.57098	0.99982	-2.63597
C	3.13599	-0.855001	-4.45912
C	2.48789	-3.19954	-4.08619
H	3.55528	-3.27208	-3.90346
C	2.1366	-3.93018	-5.39437
H	2.65774	-3.41657	-6.21071
H	1.06146	-3.81259	-5.55906
C	2.49683	-5.42461	-5.40262
H	2.08109	-5.88018	-4.49222
C	4.01461	-5.64972	-5.40373
H	4.25381	-6.71775	-5.38376
H	4.46641	-5.22129	-6.30569
H	4.50653	-5.18567	-4.54285
C	1.84793	-6.11961	-6.60497
H	0.758534	-6.02117	-6.57767
H	2.20024	-5.67887	-7.54517
H	2.09193	-7.18676	-6.62655
C	1.64193	-3.78032	-2.94908
C	3.67606	-4.22351	-1.58935
H	4.21913	-4.78686	-2.35417
H	3.84821	-4.74667	-0.648101
C	4.25322	-2.84302	-1.50297
C	5.35645	-2.34174	-2.16074
H	6.00575	-2.75346	-2.91498
C	6.49816	-0.099762	-2.0524
H	6.08041	0.878942	-1.83965
H	6.69227	-0.163162	-3.12624
C	7.78046	-0.354118	-1.22963
H	8.27823	-1.24433	-1.63501
H	8.44569	0.499419	-1.40411
C	3.7935	-0.351881	5.10766
H	4.18086	0.487827	5.67987
H	3.63515	-1.14701	5.84105
C	4.83409	-0.788141	4.11949
C	4.72214	-1.35399	2.86416
H	3.89362	-1.55037	2.20443
C	6.45973	-2.4603	1.39023
H	5.63638	-2.48852	0.681924
H	6.66426	-3.48276	1.72641
C	7.71813	-1.86692	0.745551
H	8.52758	-1.88287	1.48713
H	8.00639	-2.55685	-0.054805
C	4.66562	4.25023	-2.48307
H	5.12149	4.25962	-3.47107
H	4.62327	5.29903	-2.17558
C	5.53849	3.47657	-1.54361
C	5.20726	2.69384	-0.455104
H	4.27049	2.35462	-0.05045
C	6.6626	1.54427	1.27478
H	6.86535	2.23041	2.10291
H	5.75302	0.984343	1.49518
C	7.83703	0.580527	1.07955
H	8.70428	1.15223	0.726087
H	8.07663	0.18224	2.06734

## Sheet: HOMIDIMER D3
HOMODIMER D3
N	3.9662	-1.95035	2.79798
C	4.04336	-1.72151	4.25327
H	3.85295	-0.664264	4.47021
H	3.23482	-2.2877	4.71663
C	5.32579	-2.14436	4.82105
C	6.40424	-2.46585	5.2587
H	7.34624	-2.76252	5.65801
C	3.15672	-3.07761	2.30112
H	3.15887	-2.95915	1.21597
C	1.70744	-2.99146	2.78935
H	1.28548	-2.01861	2.51452
H	1.63756	-3.06839	3.87859
C	0.862258	-4.12624	2.19993
H	0.786179	-4.01484	1.11374
C	1.49578	-5.50445	2.49118
H	1.44827	-5.68877	3.57227
H	0.902906	-6.28323	2.00109
C	2.95124	-5.5662	2.01833
H	2.97532	-5.48581	0.923071
H	3.38856	-6.53873	2.2694
C	3.79099	-4.43535	2.62471
H	3.85769	-4.56433	3.71289
H	4.81407	-4.45521	2.23564
C	-0.540216	-4.09831	2.79533
O	-0.744409	-3.74637	3.96292
N	-1.52077	-4.55093	1.97577
H	-1.29416	-4.77678	1.00548
C	-2.89328	-4.66553	2.44725
H	-2.83629	-4.64587	3.52956
C	-3.65307	-3.44392	1.91691
O	-3.93319	-3.3753	0.709141
C	-3.54779	-5.98139	2.02397
H	-3.71624	-5.97601	0.942736
H	-4.53861	-6.02086	2.49495
C	-2.73137	-7.21882	2.43645
H	-1.77917	-7.18529	1.89061
C	-2.41436	-7.22738	3.93842
H	-3.33549	-7.16234	4.5303
H	-1.77102	-6.39345	4.23158
C	-3.46442	-8.50084	2.02871
H	-3.63981	-8.53664	0.949593
H	-4.43721	-8.57268	2.52972
H	-2.88401	-9.38827	2.3012
N	-0.170549	4.58423	2.69614
C	-0.422574	4.51882	4.14831
H	-1.20132	3.77543	4.35365
H	0.490147	4.15555	4.6225
C	-0.784906	5.81985	4.71502
C	-1.11705	6.89473	5.15345
H	-1.39434	7.84235	5.55339
C	1.22748	4.51666	2.22987
H	1.16144	4.57157	1.14188
C	1.86679	3.17784	2.61956
H	1.28003	2.35952	2.18744
H	1.85689	3.03409	3.70442
C	3.33228	3.07791	2.1707
H	3.39416	3.02648	1.07905
C	4.14387	4.30113	2.64777
H	4.20828	4.26787	3.74249
H	5.16648	4.22955	2.26177
C	3.49278	5.61465	2.20647
H	3.49834	5.67302	1.10955
H	4.07891	6.46674	2.56759
C	2.05002	5.71661	2.71518
H	2.05438	5.74974	3.81213
H	1.57421	6.64073	2.37117
C	3.9603	1.82388	2.77008
O	3.77069	1.51672	3.95334
N	4.77997	1.12693	1.94709
H	4.83724	1.37817	0.958507
C	5.50652	-0.038046	2.43226
H	5.46896	0.020707	3.51385
C	4.76401	-1.27994	1.92726
O	4.84662	-1.60013	0.731337
C	6.97355	-0.030174	1.99975
H	7.0376	-0.182255	0.917768
H	7.45829	-0.897233	2.46716
C	7.71391	1.25538	2.40741
H	7.24938	2.0909	1.86709
C	7.59398	1.54056	3.91111
H	8.19695	2.41203	4.18621
H	7.95348	0.686718	4.49831
H	6.56325	1.74273	4.21457
C	9.18437	1.17749	1.98474
H	9.28332	1.03157	0.905106
H	9.69212	0.343615	2.48406
H	9.71808	2.0967	2.24714
N	-3.92142	-2.4313	2.77919
C	-3.75914	-2.58526	4.23759
H	-2.72853	-2.88063	4.46554
H	-3.91158	-1.60361	4.68807
C	-4.71217	-3.53906	4.80881
C	-5.48223	-4.35643	5.25236
H	-6.16934	-5.06323	5.65626
C	-4.49822	-1.17365	2.27107
H	-4.48604	-1.28138	1.18516
C	-3.61778	0.021579	2.65646
H	-2.60365	-0.139441	2.27438
H	-3.5315	0.121184	3.74284
C	-4.18435	1.34413	2.1257
H	-4.13144	1.36932	1.03283
C	-5.66153	1.52445	2.53869
H	-5.70428	1.65268	3.62777
H	-6.05211	2.44292	2.08827
C	-6.51373	0.32104	2.12585
H	-6.53461	0.2521	1.02965
H	-7.55043	0.464152	2.44951
C	-5.95569	-0.984081	2.70644
H	-6.01983	-0.952643	3.80182
H	-6.54474	-1.846	2.37661
C	-3.38532	2.51428	2.68909
O	-2.97923	2.51566	3.85735
N	-3.22645	3.56556	1.84951
H	-3.54551	3.48942	0.882007
C	-2.6141	4.80144	2.31321
H	-2.64444	4.75773	3.39575
C	-1.16704	4.82477	1.80687
O	-0.94621	5.00415	0.598269
C	-3.39323	6.03899	1.86191
H	-3.28522	6.16578	0.780349
H	-2.9201	6.91269	2.32865
C	-4.88093	5.98881	2.25182
H	-5.33716	5.14858	1.71186
C	-5.0769	5.74783	3.75509
H	-6.13905	5.79394	4.01645
H	-4.55438	6.51259	4.34248
H	-4.70082	4.77137	4.07177
C	-5.58962	7.27323	1.8102
H	-5.51101	7.42234	0.729445
H	-5.15454	8.15084	2.30314
H	-6.65382	7.24208	2.0655
N	-4.12497	2.01047	-2.79119
C	-3.98788	2.17874	-4.25053
H	-2.99833	2.58824	-4.48388
H	-4.03073	1.18528	-4.69872
C	-5.04525	3.01761	-4.81862
C	-5.90492	3.74188	-5.25934
H	-6.66966	4.36549	-5.66072
C	-4.55422	0.698075	-2.27626
H	-4.52985	0.805063	-1.1905
C	-3.56271	-0.398951	-2.68155
H	-3.49615	-0.49926	-3.76919
H	-2.56091	-0.129454	-2.32938
C	-3.97411	-1.76717	-2.12533
H	-3.89619	-1.77214	-1.03365
C	-5.43271	-2.10822	-2.5017
H	-5.4862	-2.25458	-3.58813
H	-5.71325	-3.05642	-2.03172
C	-6.39901	-0.99694	-2.08153
H	-6.40665	-0.921344	-0.985591
H	-7.42065	-1.25141	-2.384
C	-5.99254	0.355329	-2.68005
H	-6.07474	0.311433	-3.77387
H	-6.66123	1.15302	-2.3407
C	-3.06672	-2.85382	-2.69136
O	-2.65801	-2.81296	-3.85784
N	-2.81241	-3.88849	-1.85418
H	-3.14372	-3.84567	-0.888723
C	-2.08093	-5.05767	-2.31815
H	-2.11256	-5.01509	-3.40069
C	-0.64008	-4.93769	-1.80781
O	-0.406358	-5.09248	-0.598129
C	-2.73578	-6.36679	-1.87152
H	-2.61677	-6.4862	-0.790281
H	-2.17902	-7.18841	-2.34057
C	-4.22085	-6.46075	-2.26342
H	-4.75805	-5.67243	-1.7197
C	-4.43803	-6.23169	-3.76567
C	-4.8009	-7.81097	-1.83039
N	0.329969	-4.59957	-2.69435
C	0.07774	-4.56185	-4.14751
H	-0.769537	-3.89899	-4.3572
H	0.952003	-4.11151	-4.61947
C	-0.152384	-5.89335	-4.71232
C	-0.375167	-6.99649	-5.14974
H	-0.555916	-7.96757	-5.54867
C	1.71087	-4.38074	-2.22325
H	1.64794	-4.44479	-1.13558
C	2.19897	-2.97852	-2.60918
H	2.17339	-2.83422	-3.69371
H	1.52492	-2.23127	-2.1757
C	3.64423	-2.71772	-2.15953
H	3.70002	-2.6607	-1.06783
C	4.58603	-3.84347	-2.63728
H	4.64652	-3.80252	-3.73197
H	5.59445	-3.65965	-2.25108
C	4.08398	-5.22115	-2.1972
H	4.09478	-5.27913	-1.1003
H	4.76113	-6.003	-2.558
C	2.66189	-5.48196	-2.70777
H	2.67167	-5.51406	-3.80473
H	2.2909	-6.45324	-2.36465
C	4.13115	-1.4018	-2.75766
O	3.90789	-1.11535	-3.94027
N	4.8719	-0.621651	-1.93467
H	4.95789	-0.866558	-0.946613
C	5.47007	0.61416	-2.41945
H	5.4417	0.550955	-3.50104
C	4.59908	1.77085	-1.91707
O	4.64394	2.09764	-0.720877
C	6.92863	0.76395	-1.98384
H	6.97345	0.925062	-0.902221
H	7.31906	1.6765	-2.45293
C	7.80313	-0.436378	-2.38579
H	7.42984	-1.31492	-1.84297
C	7.717	-0.738118	-3.88857
H	8.40951	-1.5417	-4.15949
H	7.98494	0.146931	-4.47848
H	6.71413	-1.04961	-4.19278
C	9.25606	-0.200083	-1.96141
H	9.8856	-1.05764	-2.22015
H	9.33694	-0.041149	-0.882123
H	9.67243	0.681849	-2.46271
N	3.73955	2.35535	-2.79093
C	3.84343	2.13264	-4.24548
H	3.76542	1.06065	-4.45969
H	2.98088	2.60948	-4.71194
C	5.07565	2.68627	-4.81205
C	6.11542	3.11772	-5.24873
H	7.02198	3.51042	-5.64718
C	2.81914	3.39629	-2.29835
H	2.82923	3.27979	-1.21303
C	1.38764	3.16511	-2.79168
H	1.31462	3.23344	-3.88125
H	1.06386	2.15535	-2.51674
C	0.430659	4.21069	-2.20789
H	0.361599	4.09412	-1.12178
C	0.924252	5.64454	-2.50058
H	0.863413	5.82031	-3.5824
H	0.254182	6.36157	-2.01562
C	2.36406	5.85254	-2.02155
H	2.39109	5.77675	-0.926032
H	2.70308	6.86348	-2.27287
C	3.31552	4.81037	-2.6219
H	3.37404	4.94356	-3.71002
H	4.32967	4.93327	-2.22837
C	-0.959307	4.04054	-2.80898
O	-1.12155	3.67404	-3.97868
N	-1.98462	4.38568	-1.9918
H	-1.78755	4.62249	-1.01774
C	-3.36078	4.34878	-2.46542
H	-3.29996	4.33249	-3.54752
C	-3.98078	3.05166	-1.93305
O	-4.25839	2.95646	-0.72668
C	-4.15591	5.58594	-2.04618
H	-4.32122	5.56626	-0.964593
H	-5.14567	5.51427	-2.51559
C	-3.48125	6.90413	-2.46473
H	-2.52986	6.97697	-1.92135
C	-3.17027	6.94237	-3.96755
H	-2.7657	7.91923	-4.25156
H	-4.07964	6.77298	-4.55699
H	-2.43856	6.18427	-4.25936
C	-4.34971	8.09927	-2.05907
H	-3.87082	9.04417	-2.33565
H	-4.52578	8.1191	-0.979646
H	-5.32557	8.06229	-2.55792
H	-4.70964	-7.95821	-0.750372
H	-5.8627	-7.88258	-2.08749
H	-4.28139	-8.63885	-2.32759
H	-4.15868	-5.22147	-4.07654
H	-3.84287	-6.93861	-4.35642
H	-5.4904	-6.37974	-4.02876
H	-1.9028	-8.15406	4.21798

## Sheet: HOMODIMER D4
HOMODIMER D4
N	1.96903	-4.65771	-0.506215
H	1.00114	-4.37476	-0.646579
C	2.35023	-5.17696	0.796925
H	3.43219	-5.28439	0.771697
C	1.8644	-4.16368	1.84438
O	0.694592	-3.76172	1.75388
C	1.67658	-6.53512	1.07669
H	1.83153	-7.16906	0.19571
C	2.18582	-7.26435	2.33048
H	2.21438	-6.54328	3.16093
C	1.20844	-8.37855	2.72322
H	1.10878	-9.1089	1.91165
H	0.21195	-7.97637	2.93475
H	1.55398	-8.91528	3.61242
C	3.59772	-7.82964	2.12306
H	4.31916	-7.06924	1.80875
H	3.58518	-8.60274	1.34631
H	3.97681	-8.28763	3.04213
N	2.69149	-3.7482	2.84042
C	2.16396	-2.81921	3.86067
H	1.1092	-2.70208	3.60921
C	2.82281	-1.43914	3.76587
H	3.90023	-1.50019	3.95581
H	2.68689	-1.04924	2.75011
C	2.18767	-0.484067	4.78974
H	1.11935	-0.412089	4.57139
C	2.35377	-1.04031	6.2119
H	3.42246	-1.09336	6.45026
H	1.90003	-0.351798	6.9338
C	1.69988	-2.42145	6.32048
H	0.6184	-2.31265	6.17215
H	1.83716	-2.83519	7.32526
C	2.26078	-3.40082	5.27917
H	3.30683	-3.61255	5.53196
H	1.72537	-4.35649	5.31518
C	2.8114	0.899779	4.67003
O	4.00864	1.0952	4.87965
C	4.09434	-4.15965	2.94221
H	4.4731	-3.77816	3.8914
H	4.17533	-5.24743	3.00915
C	4.9681	-3.67361	1.82726
C	4.73496	-2.77766	0.805021
H	3.8754	-2.19401	0.522035
N	5.87549	-2.80353	0.075124
N	6.76992	-3.6561	0.606948
N	6.22168	-4.18615	1.67213
C	6.20299	-2.06826	-1.13822
H	5.29247	-1.57137	-1.46952
H	6.49706	-2.7977	-1.89659
C	7.31	-1.03645	-0.915695
H	8.22926	-1.55851	-0.613488
H	7.51035	-0.569258	-1.88182
N	6.92868	-0.002987	0.053947
N	1.93283	1.8737	4.30622
H	0.965655	1.61701	4.1183
C	2.32619	3.25882	4.10688
H	3.40689	3.28364	4.22612
C	1.86081	3.66048	2.69908
O	0.693959	3.38602	2.38072
C	1.64559	4.1864	5.13321
H	0.57057	4.18114	4.92652
H	1.78538	3.74108	6.12526
C	2.16372	5.63363	5.14194
H	2.20763	5.99038	4.10215
C	1.1822	6.53814	5.8966
H	1.06733	6.20291	6.93411
H	0.191428	6.52546	5.43
H	1.53375	7.5745	5.91945
C	3.56856	5.72892	5.75293
H	4.29226	5.07131	5.26175
H	3.54077	5.44458	6.81102
H	3.95473	6.75142	5.69329
N	2.70186	4.31221	1.85245
C	2.19252	4.73668	0.532361
H	1.13529	4.46915	0.544597
C	2.85777	3.95993	-0.608571
H	3.93732	4.14534	-0.637537
H	2.71006	2.88642	-0.441205
C	2.24282	4.37612	-1.95489
H	1.17209	4.16012	-1.92193
C	2.42472	5.88461	-2.18025
H	3.49619	6.10851	-2.23991
H	1.98535	6.17064	-3.14264
C	1.76355	6.67341	-1.04551
H	0.680834	6.49983	-1.07878
H	1.91161	7.7494	-1.1867
C	2.30465	6.25525	0.329477
H	3.35264	6.57114	0.399005
H	1.76416	6.76817	1.13325
C	2.87418	3.57617	-3.08623
O	4.07486	3.65232	-3.34699
C	4.10295	4.59642	2.17472
H	4.49592	5.22415	1.37381
H	4.17749	5.19849	3.08375
C	4.96628	3.38166	2.32253
C	4.72695	2.05007	2.05473
H	3.868	1.51907	1.68079
N	5.85816	1.42283	2.45606
N	6.75311	2.30329	2.93934
N	6.21426	3.49469	2.85913
C	6.17561	0.002062	2.42993
H	5.26435	-0.526603	2.15461
H	6.4558	-0.292039	3.44417
C	7.29171	-0.329222	1.43794
H	8.21121	0.186732	1.7497
H	7.48325	-1.40097	1.51848
N	1.99811	2.77893	-3.75693
H	1.02778	2.74979	-3.45
C	2.39904	1.91084	-4.85183
H	3.48136	1.99385	-4.91892
C	1.9189	0.494308	-4.50201
O	0.74597	0.364272	-4.12052
C	1.73903	2.34089	-6.17713
H	0.661486	2.17185	-6.08391
H	1.88779	3.42174	-6.28516
C	2.26934	1.62174	-7.428
H	2.30196	0.542431	-7.21735
C	1.30583	1.83145	-8.6022
H	1.2026	2.89859	-8.83143
H	0.308633	1.44131	-8.37222
H	1.66625	1.33087	-9.50645
C	3.68318	2.09263	-7.79582
H	4.39466	1.9898	-6.9708
H	3.66758	3.15155	-8.07802
H	4.07692	1.52743	-8.64652
N	2.75414	-0.570737	-4.63168
C	2.23151	-1.92212	-4.34407
H	1.17308	-1.76955	-4.12987
C	2.87877	-2.52636	-3.09373
H	3.95859	-2.65454	-3.22855
H	2.72902	-1.84241	-2.2499
C	2.24693	-3.89382	-2.78614
H	1.17588	-3.74616	-2.62753
C	2.43233	-4.84649	-3.97683
H	3.50386	-5.02123	-4.12852
H	1.98033	-5.81805	-3.74696
C	1.79137	-4.25329	-5.23548
H	0.707436	-4.1849	-5.08102
H	1.94311	-4.91579	-6.09436
C	2.34901	-2.85881	-5.55587
H	3.39954	-2.96604	-5.85227
H	1.8219	-2.41493	-6.40816
C	2.85873	-4.47937	-1.52079
O	4.05687	-4.75099	-1.44196
C	4.16082	-0.444124	-5.02248
H	4.54792	-1.45452	-5.16118
H	4.25019	0.041561	-5.99741
C	5.01811	0.285084	-4.03442
C	4.76696	0.721391	-2.75039
H	3.90008	0.669623	-2.11367
N	5.89921	1.37389	-2.39472
N	6.80565	1.34496	-3.38831
N	6.27331	0.683737	-4.38612
C	6.20781	2.05885	-1.14747
H	5.28967	2.09348	-0.563044
H	6.50059	3.08156	-1.39662
C	7.30818	1.35551	-0.351153
H	8.23499	1.35961	-0.942677
H	7.49409	1.9595	0.539066
H	0.599151	-6.36174	1.16332
N	-1.92852	1.61846	-4.41004
H	-0.961813	1.37138	-4.20742
C	-2.31905	3.01364	-4.29218
H	-3.39959	3.03393	-4.41422
C	-1.85447	3.49583	-2.90955
O	-0.689434	3.23575	-2.57287
C	-1.63496	3.87812	-5.37
H	-0.560368	3.8838	-5.16117
H	-1.77334	3.37508	-6.33429
C	-2.15094	5.32293	-5.46567
H	-2.19594	5.74102	-4.44905
C	-1.16684	6.17952	-6.27124
H	-1.05058	5.78279	-7.28665
H	-0.176915	6.19352	-5.80288
H	-1.51697	7.21311	-6.35658
C	-3.55467	5.3837	-6.0836
H	-4.28012	4.75722	-5.55565
H	-3.52561	5.03725	-7.12299
H	-3.93946	6.40844	-6.08515
N	-2.69428	4.19996	-2.10477
C	-2.18532	4.70046	-0.811455
H	-1.12873	4.43019	-0.806661
C	-2.85331	3.99399	0.372665
H	-3.93234	4.18384	0.389988
H	-2.70873	2.91207	0.268836
C	-2.23699	4.48697	1.69219
H	-1.16682	4.26697	1.67132
C	-2.41513	6.00647	1.82862
H	-3.48604	6.23615	1.87473
H	-1.97516	6.34734	2.7727
C	-1.75171	6.72553	0.649695
H	-0.669509	6.551	0.693383
H	-1.89677	7.80834	0.727393
C	-2.29377	6.22863	-0.698423
H	-3.34097	6.54242	-0.786579
H	-1.75198	6.6919	-1.53097
C	-2.86938	3.75645	2.86896
O	-4.06968	3.85058	3.12555
C	-4.09417	4.46793	-2.44549
H	-4.48654	5.14438	-1.68497
H	-4.16576	5.01361	-3.38965
C	-4.96051	3.24859	-2.52013
C	-4.72365	1.93448	-2.1751
H	-3.86542	1.4246	-1.7713
N	-5.85683	1.28732	-2.53741
N	-6.75039	2.13989	-3.07067
N	-6.20884	3.33271	-3.0612
C	-6.17787	-0.128578	-2.4269
H	-5.26781	-0.642628	-2.12149
H	-6.45965	-0.481364	-3.42183
C	-7.29423	-0.397634	-1.41654
H	-8.21238	0.101998	-1.75747
H	-7.489	-1.47167	-1.43403
N	-6.92939	0.007834	-0.054102
N	-1.99444	2.99874	3.5854
H	-1.02383	2.95074	3.28176
C	-2.39599	2.19809	4.73034
H	-3.47818	2.28646	4.79298
C	-1.91762	0.762513	4.4654
O	-0.744869	0.608484	4.09237
C	-1.73449	2.70561	6.0272
H	-0.657212	2.53	5.94342
H	-1.88199	3.79114	6.07081
C	-2.26502	2.06281	7.31883
H	-2.29983	0.97298	7.17249
C	-1.30035	2.3398	8.47801
H	-1.19499	3.4184	8.6438
H	-0.304031	1.93491	8.27085
H	-1.66105	1.89416	9.41047
C	-3.67784	2.5572	7.65876
H	-4.38983	2.40691	6.84146
H	-3.66031	3.63095	7.87772
H	-4.07215	2.04409	8.54161
N	-2.75403	-0.291916	4.6583
C	-2.23346	-1.65871	4.45083
H	-1.17479	-1.52064	4.22811
C	-2.88155	-2.33431	3.23794
H	-3.96172	-2.45162	3.37954
H	-2.72977	-1.70162	2.35536
C	-2.25337	-3.71927	3.01166
H	-1.1819	-3.5843	2.84461
C	-2.44137	-4.59948	4.25636
H	-3.51338	-4.76183	4.41816
H	-1.99224	-5.58421	4.08427
C	-1.79834	-3.93484	5.47771
H	-0.714285	-3.87863	5.31931
H	-1.95165	-4.54523	6.37409
C	-2.35241	-2.5225	5.71556
H	-3.40302	-2.60983	6.01807
H	-1.82407	-2.03051	6.54021
C	-2.86703	-4.37656	1.78292
O	-4.06589	-4.6493	1.7204
C	-4.16057	-0.140181	5.04089
H	-4.54948	-1.13997	5.23868
H	-4.24911	0.402125	5.98555
C	-5.01617	0.531248	4.01138
C	-4.76361	0.890302	2.70394
H	-3.89676	0.798611	2.07164
N	-5.89427	1.52321	2.30983
N	-6.80088	1.55551	3.30312
N	-6.27039	0.953226	4.33849
C	-6.20111	2.13387	1.02414
H	-5.28341	2.12951	0.43801
H	-6.48931	3.17085	1.21209
C	-7.30476	1.38864	0.271692
H	-8.2307	1.42974	0.863158
H	-7.49048	1.94025	-0.651862
N	-1.978	-4.61687	0.780599
H	-1.00956	-4.32766	0.903523
C	-2.36098	-5.21142	-0.489475
H	-3.44323	-5.31429	-0.457962
C	-1.8726	-4.26343	-1.59523
O	-0.701823	-3.85975	-1.52851
C	-1.69096	-6.58561	-0.687842
H	-0.613008	-6.42067	-0.783832
H	-1.84818	-7.16579	0.22906
C	-2.20179	-7.38639	-1.89649
H	-2.2281	-6.71571	-2.76822
C	-1.22747	-8.52464	-2.22218
H	-1.1304	-9.20626	-1.36897
H	-0.229693	-8.13847	-2.45626
H	-1.57408	-9.11176	-3.07851
C	-3.61538	-7.93429	-1.65657
H	-4.33475	-7.15436	-1.38878
H	-3.60543	-8.65959	-0.834969
H	-3.99536	-8.44533	-2.54687
N	-2.6987	-3.90578	-2.61426
C	-2.16913	-3.03992	-3.68763
H	-1.11411	-2.91055	-3.44345
C	-2.82504	-1.6553	-3.67418
H	-3.90259	-1.72545	-3.86012
H	-2.68819	-1.20666	-2.68309
C	-2.18802	-0.763371	-4.75241
H	-1.11956	-0.680754	-4.53843
C	-2.35522	-1.40188	-6.13937
H	-3.42404	-1.46674	-6.37419
H	-1.90024	-0.757876	-6.90051
C	-1.7042	-2.78839	-6.1666
H	-0.622442	-2.67347	-6.02502
H	-1.84257	-3.26017	-7.1453
C	-2.26729	-3.70367	-5.06952
H	-3.31381	-3.92733	-5.3097
H	-1.73421	-4.66109	-5.0492
C	-2.8091	0.626359	-4.71493
O	-4.00591	0.811287	-4.93614
C	-4.10218	-4.32031	-2.69166
H	-4.48026	-3.99634	-3.66223
H	-4.18475	-5.41003	-2.69272
C	-4.9754	-3.76639	-1.60834
C	-4.74025	-2.81246	-0.640492
H	-3.87902	-2.21592	-0.391454
N	-5.88148	-2.7916	0.088468
N	-6.77811	-3.67141	-0.392939
N	-6.23076	-4.2649	-1.42458
C	-6.2072	-1.98567	1.25659
H	-5.29561	-1.47203	1.55809
H	-6.50258	-2.66882	2.05646
C	-7.3123	-0.966524	0.974328
H	-8.23264	-1.5036	0.70336
H	-7.51144	-0.443343	1.91159
